# Supplementary material for: Recent and Rapid Assembly of an Island Species–Area Relationship Threatened by Human Disturbance
Source: Ecol Lett. 2025 Oct 5;28(10):e70222. doi: 10.1111/ele.70222 (PMC12498083; doi:10.1111/ele.70222)
Supplement: Supplementary file 2 — Data S2: ele70222‐sup‐0002‐Supinfo2.xlsx. [file ELE-28-0-s005.xlsx]

## Sheet: data_richness_lake_features
Supporting information S2. Lake features and diversity measures.
Jardim-de-Queiroz L et al. Recent and rapid assembly of an island species–area relationship in postglacial lakes threatened by human disturbance
Lake	Catchment	Long	Lat	Elevation_m_pl	Surface_area_km2	Maximum_depth_m	Average_depth_m	Volume_10.6_m3_GL	Shore_length_hydrolake	Dis_avg_hydrolake	Wshd_area_hydrolake	avg_surface_temp_domischetal2015	avg_air_temperature_chelsa	air_temp_range_chelsa	surf_temp_range_domischetal2015	distance_to_river_mouth	distance_to_refugium	mean_steepness	range_steepness	D1.Total_native_Richness	D1.Native.Salmonidae.richness	D2.Total.richness	D3.Total_Native_extant.richness	D6.Total.Extant.richness	D5.Endemic	Endemism.prop	Immigration.richness
Achensee	Danube	11.7091	47.4974	929	6.8	133	67	481	19.96	2.483	93.2	6.27	7.03	27.9143	28.5667	3601.34	2136.77	0.199806	1.65447	13	3	16	13	16	0	0	13
Aeger	Rhine	8.59	47.14	724	7.3	83	49	360	14.16	1.22	35.6	7.9	8.79	26.4	25	1513.43	1010.13	0.141365	1.26046	20	3	22	20	22	0	0	20
Almsee	Danube	13.9582	47.7603	589	0.85	5	2.5	2.1	4.81	1.407	43.6	7.1	8.4	28.4	30.2	3190.83	1726.26	0.211574	1.65447	6	2	6	6	6	0	0	6
Altausseer	Danube	13.7697	47.6366	712	2.1	73	35	72	6.22	1.619	47.7	4.43	7.83	28.4	28.3	3218.68	1754.12	0.21234	1.65447	7	2	8	7	8	0	0	7
Annecy	Rhone	6.13	45.9	447	27.6	82	41	1125	35.56	5.62	271.8	9.5	11.26	27.3311	28.9056	668.202	674.091	0.322656	1.38588	10	1	13	10	13	0	0	10
Attersee	Danube	13.5923	47.9483	469	46.2	169	85	3943	48.95	13.134	467.9	8	9.29	28.2671	29.8	3205.85	1741.29	0.208516	1.65447	16	4	20	14	18	2	0.125	15
Baldegg	Rhine	8.25	47.21	463	5.3	66	34	178	11.48	2.15	72.2	9.1	10.3	26.4	25.5	1483.65	980.348	0.142012	1.26046	19	4	21	17	19	2	0.105263	18
Biel	Rhine	7.23	47.12	429	39.3	74	29	1240	46.79	210.44	7858.1	7.9	10.59	26.2983	25.998	1414.52	911.221	0.143821	1.26046	32	5	41	32	41	2	0.0625	31
Bonlieu	Rhone	5.87	46.59	791	0.2	16	NA	2	1.6	0.11	3.4	7.8	8.43	25.675	26.1	680.762	686.651	0.264422	1.38588	7	0	10	7	10	0	0	7
Bourget	Rhone	5.83	45.8	232	44.5	145	85	3600	43.46	11.83	594.1	10	12.64	27.2543	28.6	634.875	640.764	0.328438	1.38588	13	3	18	12	17	3	0.230769	12
Brenet	Rhine	6.33	46.68	1002	0.8	18	9	6	3.71	8.65	220.1	6.5	7.4	25.9	25.9	1729.81	1226.51	0.135452	1.26046	14	2	17	14	17	0	0	14
Bret	Rhone	6.77	46.51	674	0.4	13	7	5	3.28	0.67	25.8	8.1	9.4	26.8	27.1333	811.891	817.781	0.282812	1.38749	13	1	15	13	15	0	0	13
Brienz	Rhine	7.89	46.69	564	29.8	261	173	5162	33.5	36.06	753.8	4.8	9.95	26.8939	23.4977	1641.22	1137.93	0.138269	1.26046	28	9	30	28	30	6	0.214286	22
Chalain	Rhone	5.78	46.68	486	2.3	32	17	46	7.04	1.99	58.2	8.8	10.4	25.7	26.1	671.896	677.785	0.269097	1.38588	14	0	19	14	19	0	0	14
Como	Po	9.43	45.79	198	145.9	418	161	23370	185.91	159.93	4604.8	9.67	12.84	28.8613	27.2965	630.769	970.769	0.112428	1.56067	23	0	32	21	30	0	0	23
Constance	Rhine	8.86	47.66	395	536	254	90	48486	284.79	348.75	11459.7	9.1	10.33	26.7105	26.3785	1599.07	1095.77	0.13948	1.26046	38	11	48	36	46	7	0.184211	34
Erlaufsee	Danube	15.2796	47.7909	827	0.58	21.2	38	12.3	3.39	0.284	12.4	5.6	NA	28.3	29	3040.92	1576.36	0.214081	1.65447	5	1	12	4	11	0	0	5
Faakersee	Danube	13.9156	46.5761	554	2.2	29.5	16.1	35.2	8.62	0.622	24.9	8.1	9.4	29.4	30.6	2768.71	1304.14	0.209911	1.65447	13	1	19	12	18	0	0	13
Fuschlsee	Danube	13.2522	47.8127	663	2.7	67.3	37	97.9	9.71	0.661	25.1	7.38	8.18	28.15	29.6	3373.06	1908.49	0.208151	1.65447	12	2	17	10	15	0	0	12
Garda	Po	10.69	45.45	65	368	350	133	50350	167.7	48.44	2222.6	11.2	13.86	29.352	30.0002	346.001	686.001	0.0833736	1.7929	30	3	40	29	39	1	0.0333333	30
Geneva	Rhone	6.15	46.21	372	582	310	152	88770	177.97	260.21	7969	8.1	11.32	26.9139	26.8021	738.498	744.387	0.305545	1.38588	30	5	43	28	41	2	0.0666667	29
Grabensee	Danube	13.1019	47.9967	503	1.3	14	9	12.13	4.74	1.56	68.3	8.2	9.1	28	29.4	3349.05	1884.49	0.208686	1.65447	10	0	15	9	14	0	0	10
Greifensee	Rhine	8.66	47.37	435	8.45	32	18	148	15.62	6.06	195	9	10.34	26.4071	25.6	1490.17	986.876	0.141344	1.26046	17	3	20	17	20	1	0.0588235	17
Grundlsee	Danube	13.8313	47.622	708	4.22	62	35.1	145.3	13.24	3.481	108.7	5.47	7.8	28.4	29.1	3214.6	1750.03	0.21234	1.65447	8	2	11	7	10	0	0	8
Haldensee	Danube	10.57	47.4926	1124	0.73	22	14	10.41	3.44	0.15	6.1	5.4	NA	27.1	26.5	3847.37	2382.81	0.18935	1.65447	6	0	8	6	8	0	0	6
Hallstaetter.See	Danube	13.6354	47.6101	508	8.55	125	65	558.1	21.17	18.706	588	5.98	9.1	28.6	29.36	3231.75	1767.19	0.21234	1.65447	12	3	13	11	12	0	0	12
Hallwil	Rhine	8.2	47.32	449	10.3	48	28	291	17.86	3.82	133.1	9.1	10.33	26.3	25.5	1460.58	957.278	0.142507	1.26046	23	4	27	23	27	1	0.0434783	23
Heiterwangersee	Danube	10.788	47.4599	976	1.37	61	40	55.3	5.63	1.608	68.3	6	6.7	27.4	26.6	3855.97	2391.41	0.189476	1.65447	6	3	9	6	9	0	0	6
Hintersee	Danube	13.2416	47.7515	685	0.82	22	9.3	8.7	3.86	1.4	51.7	6.7	NA	28.2	29.5	3454.56	1989.99	0.204747	1.65447	5	2	6	5	6	0	0	5
Hintersteiner.See	Danube	12.2188	47.5407	883	0.56	36	13	7	3.22	0.077	2.8	7.5	NA	27.95	30.15	3543.68	2079.11	0.202623	1.65447	4	2	8	4	8	0	0	4
Idro	Po	10.46	45.74	368	11.4	122	60	684	23.03	13.74	587.4	8.1	11.86	28.8412	28.1	455.782	795.782	0.101412	0.96391	9	0	14	9	14	0	0	9
Irrsee	Danube	13.3131	47.8934	553	3.6	32	15	53	11.14	0.71	29.1	7.9	8.8	28.1	29.6	3373.06	1908.49	0.208151	1.65447	11	2	20	9	18	0	0	11
Iseo	Po	9.96	45.66	181	65.3	251	124	7600	71.88	48.5	1812.7	9.72	13.06	29.355	29.2153	485.204	825.204	0.0777922	1.1361	15	0	22	15	22	0	0	15
Joux	Rhine	6.33	46.66	1004	8.8	32	16	128	21.05	8.33	213.5	6.5	7.39	25.9	25.9	1729.81	1226.51	0.135452	1.26046	15	2	18	15	18	0	0	15
Keutschacher.See	Danube	14.1656	46.589	506	1.33	15.6	10.3	14	6.23	0.533	25.2	7.9	9.57	29.6	31.5	2788.38	1323.82	0.209876	1.65447	12	0	18	12	18	0	0	12
Klopeinersee	Danube	14.5771	46.6054	446	1.11	48	23	25	4.48	0.071	4.4	6.3	9.75	29.8	30.55	2702.8	1238.23	0.209427	1.65447	11	0	16	9	14	0	0	11
Laengsee	Danube	14.4266	46.7863	550	0.75	21.4	13	9	3.51	0.121	7.8	6.3	9.05	29.5	31	2748.14	1283.57	0.208898	1.65447	11	0	13	11	13	0	0	11
Lauerz	Rhine	8.62	47.03	447	3.07	13	7.6	23.4	9.14	2.24	62.4	9.4	10.43	26.6	25.7	1534.42	1031.12	0.144421	1.26046	6	1	6	6	6	0	0	6
Lucerne	Rhine	8.31	47.05	433	114	214	104	11800	131.72	93.14	2222.9	7.11	10.57	26.6489	24.5026	1516.62	1013.33	0.142598	1.26046	36	11	44	35	43	9	0.25	30
Lugano	Po	8.88	45.96	271	48.7	288	134	5705	86.93	16.6	610.9	10.8	12.41	28.7329	26.5091	775.088	1115.09	0.0993512	1.28874	27	1	42	25	40	0	0	27
Lungern	Rhine	8.17	46.81	688	2.01	68	NA	NA	8.45	1.36	33.7	8.2	9.27	26.7	25.4	1559.04	1055.74	0.14412	1.26046	16	3	21	16	21	0	0	16
Lunzer.See	Danube	15.0451	47.8523	608	0.68	34	20	14	3.34	0.553	23.2	6.6	8	28.4	29.7	3013.68	1549.12	0.213764	1.65447	6	2	12	5	11	0	0	6
Maggiore	Po	8.68	45.67	194	212.5	372	177	37442	196.28	310.83	6749.7	9.02	12.94	28.676	26.2208	713.928	1053.93	0.0496928	0.740757	32	2	49	31	48	0	0	32
Mattsee	Danube	13.1076	47.9813	503	3.58	42	17	61	10.86	0.505	22.6	8.3	9.07	28	29.4	3350.26	1885.69	0.208686	1.65447	12	2	17	11	16	0	0	12
Mezzola	Po	9.43	46.19	200	5.9	69	NA	118	9.72	26.24	726.1	8.4	12.65	28.4	26.3833	670.858	1010.86	0.158446	1.3558	16	0	26	16	26	0	0	16
Millstaetter	Danube	13.5162	46.8132	588	13.28	141	88.6	1205	25.03	6.377	286.1	6.21	9.06	29.21	29.6059	2838.84	1374.28	0.211142	1.65447	11	1	18	8	15	0	0	11
Mondsee	Danube	13.4473	47.8036	481	13.8	68	36	497	25.77	6.68	254.3	7.9	9.27	28.2957	29.7095	3222.64	1758.08	0.208516	1.65447	15	3	22	14	20	0	0	15
Morat	Rhine	7.11	46.96	429	22.8	45	23	537	20.77	14.73	697.8	8.5	10.69	26.5	26.6	1621.47	1118.18	0.139124	1.26046	27	5	34	25	32	3	0.111111	25
Neuchatel	Rhine	7.02	47	429	218.3	152	64	13940	96.29	57.43	2465.8	8.2	10.72	26.3759	26.3994	1635.62	1132.32	0.139833	1.26046	34	6	44	33	43	3	0.0882353	33
Obertrumersee	Danube	13.0818	47.9727	503	4.88	36	17	85	12.99	1.411	61.5	8.3	9.17	28	29.4	3350.15	1885.59	0.208644	1.65447	12	2	17	11	16	0	0	12
Offensee	Danube	13.8347	47.7588	649	0.55	38	19	11	3.16	0.683	19.9	7	8.2	28.3	30	3196.45	1731.89	0.21234	1.65447	4	2	8	4	8	0	0	4
Ossiachersee	Danube	13.8951	46.6536	502	10.79	52	19.6	206	24.79	7.862	396.4	6.01	9.58	29.4824	29.9067	2819.06	1354.5	0.209876	1.65447	16	2	20	15	19	0	0	16
Pfaffikersee	Rhine	8.78	47.34	537	3.3	36	18.5	59	7.42	0.98	31.6	8.6	9.72	26.4	25.6	1508.38	1005.08	0.141344	1.26046	17	2	22	17	22	1	0.0588235	17
Plansee	Danube	10.7869	47.4728	976	2.87	77	43	124	13.02	2.636	112.5	6.2	6.8	27.4	26.5	3855.82	2391.26	0.189476	1.65447	6	3	9	6	9	0	0	6
Poschiavo	Po	10.1	46.27	962	2	85	61	112	6.61	6.26	190.7	5.05	8.1	27.8	25.5	758.524	1098.52	0.174446	1.34217	6	3	14	6	14	0	0	6
Pressegger.See	Danube	13.4467	46.6241	560	0.55	14	3	2	2.79	0.487	17.4	7.2	NA	29.15	30.15	2811.53	1346.97	0.210936	1.65447	11	0	12	11	12	0	0	11
Remoray	Rhone	6.27	46.78	850	1	27	14	14	4.69	0.89	25.9	7.2	7	25.8	25.9	1193.75	720.487	0.212855	1.38588	6	0	8	6	8	0	0	6
Rousses	Rhine	6.1	46.51	1059	0.9	19	NA	10	5.23	0.9	26.2	6.4	7	25.9	25.9	1763.37	1260.07	0.135452	1.26046	11	2	14	11	14	0	0	11
Saint-Moritz	Danube	9.85	46.5	1768	0.78	44	NA	20	3.8	5.77	162.4	2.6	3.15	27	22.7	3939.45	2474.89	0.20777	1.65447	7	2	10	7	10	0	0	7
Saint-Point	Rhone	6.34	46.84	850	5.2	43	16	94	14.25	10.7	274.1	6.9	8.19	25.8	25.74	889.946	416.688	0.224039	1.38588	7	0	11	7	11	0	0	7
Sarnen	Rhine	8.24	46.89	469	7.5	51	31	239	14.22	7.83	193.2	8.29	10.49	26.75	25.2909	1551.34	1048.04	0.14412	1.26046	24	4	29	24	29	2	0.0833333	23
Sempach	Rhine	8.12	47.16	504	14.4	87	46	624	18.39	2.62	87.9	8.9	10.1	26.4	25.4	1493.88	990.581	0.142448	1.26046	22	5	29	20	27	3	0.136364	20
Sils	Danube	9.76	46.43	1797	4.1	71	35	130	14.37	2.62	73.1	3.04	3.09	27.0429	23.1	3950.86	2486.3	0.20777	1.65447	5	3	10	5	10	0	0	5
Silvaplana	Danube	9.8	46.46	1790	2.7	77	48	140	7.42	4.47	125.6	2.5	3.06	27	22.5	3948.09	2483.53	0.20777	1.65447	4	2	6	4	6	0	0	4
Thun	Rhine	7.64	46.74	558	48.3	217	136	6435	42.75	90.88	2503.3	5.9	9.99	26.9671	24.4031	1695.8	1192.51	0.136673	1.26046	36	13	42	36	42	11	0.305556	27
Toplitzsee	Danube	13.924	47.6425	718	0.54	103	62	34	3.76	1.975	63	4.2	7.2	28.3	28.3	3209.37	1744.8	0.211574	1.65447	8	2	11	7	10	0	0	8
Traunsee	Danube	13.8003	47.9168	423	24.4	191	95	2189	33.53	44.847	1395.9	7.1	9.48	28.339	29.8	3172.2	1707.63	0.210133	1.65447	16	4	21	12	17	1	0.0625	16
Varese	Po	8.71	45.83	238	14.5	23	11	100	23.28	4.39	123.6	11.4	12.81	29.0833	29.2842	736.772	1076.77	0.0513666	0.564224	5	0	15	5	15	0	0	5
Vilsalpsee	Danube	10.506	47.4678	1165	0.51	30	15	8	3.79	0.458	17.7	5	5.7	27.1	26.2	3853.13	2388.57	0.18935	1.65447	5	2	8	5	8	0	0	5
Vorderer.Gosausee	Danube	13.4989	47.5311	933	0.58	69	NA	25	3.89	0.965	32.8	5.4	6.5	28.3	29.2	3254.32	1789.76	0.213089	1.65447	5	2	6	3	4	0	0	5
Walchsee	Danube	12.3298	47.6479	655	0.95	21.2	12	11	3.87	1.002	32.8	7.7	8.5	28	29.85	3465.78	2001.21	0.203551	1.65447	12	1	17	9	13	0	0	12
Walen	Rhine	9.1	47.13	419	24.2	151	105	2468	34.8	19.48	443	7.89	10.45	26.8632	25.9853	1623.39	1120.09	0.14138	1.26046	32	9	35	32	35	7	0.21875	28
Wallersee	Danube	13.144	47.9055	505	6.1	23	13.3	76	14.46	2.46	103.4	8.1	9.14	28.1	29.42	3364.18	1899.61	0.208204	1.65447	10	1	17	10	17	0	0	10
Weissensee	Danube	13.4093	46.7021	929	6.53	99	35	226	25.17	1.337	50.2	6.6	7.2	28.9	29.7	2826.55	1361.99	0.212386	1.65447	8	2	17	6	15	0	0	8
Woerthersee	Danube	14.2509	46.6163	440	19.39	85	42.1	816	44.78	3.515	170.6	8.42	9.94	29.6485	31.5793	2724.73	1260.16	0.207841	1.65447	18	1	25	16	23	0	0	18
Wolfgangsee	Danube	13.4844	47.7221	538	12.84	113	50.8	667	27.03	3.754	131	7.6	8.97	28.345	29.8	3222.73	1758.17	0.209282	1.65447	16	3	21	16	21	0	0	16
Zellersee	Danube	12.8142	47.3075	750	4.55	68	39	178	10.59	0.873	33.9	5.5	8.08	28.5	29.7	3522.86	2058.3	0.206824	1.65447	11	2	17	10	16	0	0	11
Zug	Rhine	8.46	47.18	414	38.3	198	84	3203	38.51	8.36	250.5	9.3	10.64	26.5413	25.5961	1505.42	1002.12	0.144421	1.26046	26	6	31	24	29	4	0.153846	23
Zurich	Rhine	8.54	47.36	406	85.3	143	49	3717	101.55	73	1837.8	8	10.59	26.5285	25.3971	1478.91	975.614	0.140239	1.26046	31	6	41	30	40	3	0.0967742	29

## Sheet: codes
Lake	Lake name
Catchment	River basin to which the lake belong
Long	Longitude
Lat	Latitude
Elevation_m_pl	Elevation (m)
Surface_area_km2	Surface area (km2)
Maximum_depth_m	Maximum depth (m)
Average_depth_m	Average depth (m)
Volume_10.6_m3_GL	Volume (10.6 x m3)
Shore_length_hydrolake	Shore length
Dis_avg_hydrolake	Discharge average
Wshd_area_hydrolake	Watershed area
avg_surface_temp_domischetal2015	Average surface temperature °C
avg_air_temperature_chelsa	Average air temperature °C
air_temp_range_chelsa	Air temperature range °C
surf_temp_range_domischetal2015	Surface temperature range °C
distance_to_river_mouth	Distance to the ocean
distance_to_refugium	Distance to glacial refugium
mean_steepness	Mean steepness
range_steepness	Steepness range
D1.Total_native_Richness
D1.Native.Salmonidae.richness
D2.Total.richness
D3.Total_Native_extant.richness
D6.Total.Extant.richness
Endemism_proportion
