# Supplementary material for: Recent and Rapid Assembly of an Island Species–Area Relationship Threatened by Human Disturbance
Source: Ecol Lett. 2025 Oct 5;28(10):e70222. doi: 10.1111/ele.70222 (PMC12498083; doi:10.1111/ele.70222)
Supplement: Supplementary file 3 — Data S3: ele70222‐sup‐0003‐Supinfo3.xlsx. [file ELE-28-0-s003.xlsx]

## Sheet: species_list
Jardim-de-Queiroz L et al. Recent and rapid assembly of an island species–area relationship in postglacial lakes threatened by human disturbance
Class	Order	Family	Genus	Species	Lake	Drainage	Origin	Endemicity	Extinction status
Teleostei	Cypriniformes	Cyprinidae	Abramis	Abramis brama	Achensee	Danube	indigenous	non-endemic	extant
Teleostei	Cypriniformes	Cyprinidae	Abramis	Abramis brama	Aeger	Rhine	indigenous	non-endemic	extant
Teleostei	Cypriniformes	Cyprinidae	Abramis	Abramis brama	Attersee	Danube	indigenous	non-endemic	extant
Teleostei	Cypriniformes	Cyprinidae	Abramis	Abramis brama	Baldegg	Rhine	indigenous	non-endemic	extant
Teleostei	Cypriniformes	Cyprinidae	Abramis	Abramis brama	Biel	Rhine	indigenous	non-endemic	extant
Teleostei	Cypriniformes	Cyprinidae	Abramis	Abramis brama	Bourget	Rhone	indigenous	non-endemic	extant
Teleostei	Cypriniformes	Cyprinidae	Abramis	Abramis brama	Bret	Rhone	indigenous	non-endemic	extant
Teleostei	Cypriniformes	Cyprinidae	Abramis	Abramis brama	Brienz	Rhine	indigenous	non-endemic	extant
Teleostei	Cypriniformes	Cyprinidae	Abramis	Abramis brama	Como	Po	indigenous	non-endemic	extant
Teleostei	Cypriniformes	Cyprinidae	Abramis	Abramis brama	Constance	Rhine	indigenous	non-endemic	extant
Teleostei	Cypriniformes	Cyprinidae	Abramis	Abramis brama	Fuschlsee	Danube	indigenous	non-endemic	extinct or extirpated
Teleostei	Cypriniformes	Cyprinidae	Abramis	Abramis brama	Geneva	Rhone	indigenous	non-endemic	extant
Teleostei	Cypriniformes	Cyprinidae	Abramis	Abramis brama	Grabensee	Danube	indigenous	non-endemic	extant
Teleostei	Cypriniformes	Cyprinidae	Abramis	Abramis brama	Greifensee	Rhine	indigenous	non-endemic	extant
Teleostei	Cypriniformes	Cyprinidae	Abramis	Abramis brama	Hallwil	Rhine	indigenous	non-endemic	extant
Teleostei	Cypriniformes	Cyprinidae	Abramis	Abramis brama	Irrsee	Danube	indigenous	non-endemic	extant
Teleostei	Cypriniformes	Cyprinidae	Abramis	Abramis brama	Keutschacher.See	Danube	indigenous	non-endemic	extant
Teleostei	Cypriniformes	Cyprinidae	Abramis	Abramis brama	Klopeinersee	Danube	indigenous	non-endemic	extant
Teleostei	Cypriniformes	Cyprinidae	Abramis	Abramis brama	Laengsee	Danube	indigenous	non-endemic	extant
Teleostei	Cypriniformes	Cyprinidae	Abramis	Abramis brama	Lucerne	Rhine	indigenous	non-endemic	extant
Teleostei	Cypriniformes	Cyprinidae	Abramis	Abramis brama	Lungern	Rhine	indigenous	non-endemic	extant
Teleostei	Cypriniformes	Cyprinidae	Abramis	Abramis brama	Maggiore	Po	indigenous	non-endemic	extant
Teleostei	Cypriniformes	Cyprinidae	Abramis	Abramis brama	Mattsee	Danube	indigenous	non-endemic	extant
Teleostei	Cypriniformes	Cyprinidae	Abramis	Abramis brama	Millstaetter	Danube	indigenous	non-endemic	extant
Teleostei	Cypriniformes	Cyprinidae	Abramis	Abramis brama	Mondsee	Danube	indigenous	non-endemic	extant
Teleostei	Cypriniformes	Cyprinidae	Abramis	Abramis brama	Morat	Rhine	indigenous	non-endemic	extant
Teleostei	Cypriniformes	Cyprinidae	Abramis	Abramis brama	Neuchatel	Rhine	indigenous	non-endemic	extant
Teleostei	Cypriniformes	Cyprinidae	Abramis	Abramis brama	Obertrumersee	Danube	indigenous	non-endemic	extant
Teleostei	Cypriniformes	Cyprinidae	Abramis	Abramis brama	Ossiachersee	Danube	indigenous	non-endemic	extant
Teleostei	Cypriniformes	Cyprinidae	Abramis	Abramis brama	Pfaffikersee	Rhine	indigenous	non-endemic	extant
Teleostei	Cypriniformes	Cyprinidae	Abramis	Abramis brama	Pressegger.See	Danube	indigenous	non-endemic	extant
Teleostei	Cypriniformes	Cyprinidae	Abramis	Abramis brama	Sarnen	Rhine	indigenous	non-endemic	extant
Teleostei	Cypriniformes	Cyprinidae	Abramis	Abramis brama	Sempach	Rhine	indigenous	non-endemic	extant
Teleostei	Cypriniformes	Cyprinidae	Abramis	Abramis brama	Thun	Rhine	indigenous	non-endemic	extant
Teleostei	Cypriniformes	Cyprinidae	Abramis	Abramis brama	Traunsee	Danube	indigenous	non-endemic	extant
Teleostei	Cypriniformes	Cyprinidae	Abramis	Abramis brama	Walchsee	Danube	indigenous	non-endemic	extant
Teleostei	Cypriniformes	Cyprinidae	Abramis	Abramis brama	Walen	Rhine	indigenous	non-endemic	extant
Teleostei	Cypriniformes	Cyprinidae	Abramis	Abramis brama	Wallersee	Danube	indigenous	non-endemic	extant
Teleostei	Cypriniformes	Cyprinidae	Abramis	Abramis brama	Weissensee	Danube	non-indigenous	translocated	extant
Teleostei	Cypriniformes	Cyprinidae	Abramis	Abramis brama	Woerthersee	Danube	indigenous	non-endemic	extant
Teleostei	Cypriniformes	Cyprinidae	Abramis	Abramis brama	Wolfgangsee	Danube	indigenous	non-endemic	extant
Teleostei	Cypriniformes	Cyprinidae	Abramis	Abramis brama	Zellersee	Danube	indigenous	non-endemic	extant
Teleostei	Cypriniformes	Cyprinidae	Abramis	Abramis brama	Zug	Rhine	indigenous	non-endemic	extant
Teleostei	Cypriniformes	Cyprinidae	Abramis	Abramis brama	Zurich	Rhine	indigenous	non-endemic	extant
Chondrostei	Acipenseriformes	Acipenseridae	Acipenser	Acipenser naccarii	Como	Po	indigenous	non-endemic	extinct or extirpated
Chondrostei	Acipenseriformes	Acipenseridae	Acipenser	Acipenser naccarii	Lugano	Po	indigenous	non-endemic	extinct or extirpated
Chondrostei	Acipenseriformes	Acipenseridae	Acipenser	Acipenser naccarii	Maggiore	Po	indigenous	non-endemic	extinct or extirpated
Chondrostei	Acipenseriformes	Acipenseridae	Acipenser	Acipenser ruthenus	Keutschacher.See	Danube	non-indigenous	translocated	extant
Teleostei	Cypriniformes	Cyprinidae	Alburnoides	Alburnoides bipunctatus	Biel	Rhine	indigenous	non-endemic	extant
Teleostei	Cypriniformes	Cyprinidae	Alburnoides	Alburnoides bipunctatus	Brienz	Rhine	indigenous	non-endemic	extant
Teleostei	Cypriniformes	Cyprinidae	Alburnoides	Alburnoides bipunctatus	Chalain	Rhone	indigenous	non-endemic	extant
Teleostei	Cypriniformes	Cyprinidae	Alburnoides	Alburnoides bipunctatus	Constance	Rhine	indigenous	non-endemic	extant
Teleostei	Cypriniformes	Cyprinidae	Alburnoides	Alburnoides bipunctatus	Geneva	Rhone	indigenous	non-endemic	extant
Teleostei	Cypriniformes	Cyprinidae	Alburnoides	Alburnoides bipunctatus	Hallwil	Rhine	indigenous	non-endemic	extant
Teleostei	Cypriniformes	Cyprinidae	Alburnoides	Alburnoides bipunctatus	Lucerne	Rhine	indigenous	non-endemic	extant
Teleostei	Cypriniformes	Cyprinidae	Alburnoides	Alburnoides bipunctatus	Morat	Rhine	indigenous	non-endemic	extant
Teleostei	Cypriniformes	Cyprinidae	Alburnoides	Alburnoides bipunctatus	Neuchatel	Rhine	indigenous	non-endemic	extant
Teleostei	Cypriniformes	Cyprinidae	Alburnoides	Alburnoides bipunctatus	Saint-Moritz	Danube	indigenous	non-endemic	extant
Teleostei	Cypriniformes	Cyprinidae	Alburnoides	Alburnoides bipunctatus	Zug	Rhine	indigenous	non-endemic	extant
Teleostei	Cypriniformes	Cyprinidae	Alburnoides	Alburnoides bipunctatus	Zurich	Rhine	indigenous	non-endemic	extant
Teleostei	Cypriniformes	Cyprinidae	Alburnus	Alburnus alburnus	Aeger	Rhine	indigenous	non-endemic	extant
Teleostei	Cypriniformes	Cyprinidae	Alburnus	Alburnus alburnus	Biel	Rhine	indigenous	non-endemic	extant
Teleostei	Cypriniformes	Cyprinidae	Alburnus	Alburnus alburnus	Brenet	Rhine	indigenous	non-endemic	extant
Teleostei	Cypriniformes	Cyprinidae	Alburnus	Alburnus alburnus	Bret	Rhone	indigenous	non-endemic	extant
Teleostei	Cypriniformes	Cyprinidae	Alburnus	Alburnus alburnus	Brienz	Rhine	indigenous	non-endemic	extant
Teleostei	Cypriniformes	Cyprinidae	Alburnus	Alburnus alburnus	Constance	Rhine	indigenous	non-endemic	extant
Teleostei	Cypriniformes	Cyprinidae	Alburnus	Alburnus alburnus	Faakersee	Danube	indigenous	non-endemic	extant
Teleostei	Cypriniformes	Cyprinidae	Alburnus	Alburnus alburnus	Geneva	Rhone	indigenous	non-endemic	extant
Teleostei	Cypriniformes	Cyprinidae	Alburnus	Alburnus alburnus	Grabensee	Danube	indigenous	non-endemic	extant
Teleostei	Cypriniformes	Cyprinidae	Alburnus	Alburnus alburnus	Haldensee	Danube	indigenous	non-endemic	extant
Teleostei	Cypriniformes	Cyprinidae	Alburnus	Alburnus alburnus	Hallwil	Rhine	indigenous	non-endemic	extant
Teleostei	Cypriniformes	Cyprinidae	Alburnus	Alburnus alburnus	Irrsee	Danube	non-indigenous	translocated	extant
Teleostei	Cypriniformes	Cyprinidae	Alburnus	Alburnus alburnus	Joux	Rhine	indigenous	non-endemic	extant
Teleostei	Cypriniformes	Cyprinidae	Alburnus	Alburnus alburnus	Keutschacher.See	Danube	indigenous	non-endemic	extant
Teleostei	Cypriniformes	Cyprinidae	Alburnus	Alburnus alburnus	Klopeinersee	Danube	indigenous	non-endemic	extant
Teleostei	Cypriniformes	Cyprinidae	Alburnus	Alburnus alburnus	Laengsee	Danube	indigenous	non-endemic	extant
Teleostei	Cypriniformes	Cyprinidae	Alburnus	Alburnus alburnus	Lucerne	Rhine	indigenous	non-endemic	extant
Teleostei	Cypriniformes	Cyprinidae	Alburnus	Alburnus alburnus	Lungern	Rhine	indigenous	non-endemic	extant
Teleostei	Cypriniformes	Cyprinidae	Alburnus	Alburnus alburnus	Mattsee	Danube	indigenous	non-endemic	extant
Teleostei	Cypriniformes	Cyprinidae	Alburnus	Alburnus alburnus	Millstaetter	Danube	indigenous	non-endemic	extant
Teleostei	Cypriniformes	Cyprinidae	Alburnus	Alburnus alburnus	Morat	Rhine	indigenous	non-endemic	extant
Teleostei	Cypriniformes	Cyprinidae	Alburnus	Alburnus alburnus	Neuchatel	Rhine	indigenous	non-endemic	extant
Teleostei	Cypriniformes	Cyprinidae	Alburnus	Alburnus alburnus	Obertrumersee	Danube	indigenous	non-endemic	extant
Teleostei	Cypriniformes	Cyprinidae	Alburnus	Alburnus alburnus	Ossiachersee	Danube	indigenous	non-endemic	extant
Teleostei	Cypriniformes	Cyprinidae	Alburnus	Alburnus alburnus	Pfaffikersee	Rhine	indigenous	non-endemic	extant
Teleostei	Cypriniformes	Cyprinidae	Alburnus	Alburnus alburnus	Pressegger.See	Danube	indigenous	non-endemic	extant
Teleostei	Cypriniformes	Cyprinidae	Alburnus	Alburnus alburnus	Sarnen	Rhine	indigenous	non-endemic	extant
Teleostei	Cypriniformes	Cyprinidae	Alburnus	Alburnus alburnus	Sempach	Rhine	indigenous	non-endemic	extant
Teleostei	Cypriniformes	Cyprinidae	Alburnus	Alburnus alburnus	Thun	Rhine	indigenous	non-endemic	extant
Teleostei	Cypriniformes	Cyprinidae	Alburnus	Alburnus alburnus	Walchsee	Danube	indigenous	non-endemic	extant
Teleostei	Cypriniformes	Cyprinidae	Alburnus	Alburnus alburnus	Walen	Rhine	indigenous	non-endemic	extant
Teleostei	Cypriniformes	Cyprinidae	Alburnus	Alburnus alburnus	Wallersee	Danube	indigenous	non-endemic	extant
Teleostei	Cypriniformes	Cyprinidae	Alburnus	Alburnus alburnus	Weissensee	Danube	non-indigenous	translocated	extant
Teleostei	Cypriniformes	Cyprinidae	Alburnus	Alburnus alburnus	Woerthersee	Danube	indigenous	non-endemic	extant
Teleostei	Cypriniformes	Cyprinidae	Alburnus	Alburnus alburnus	Zellersee	Danube	indigenous	non-endemic	extant
Teleostei	Cypriniformes	Cyprinidae	Alburnus	Alburnus alburnus	Zug	Rhine	indigenous	non-endemic	extant
Teleostei	Cypriniformes	Cyprinidae	Alburnus	Alburnus alburnus	Zurich	Rhine	indigenous	non-endemic	extant
Teleostei	Cypriniformes	Cyprinidae	Alburnus	Alburnus arborella	Como	Po	indigenous	non-endemic	extant
Teleostei	Cypriniformes	Cyprinidae	Alburnus	Alburnus arborella	Garda	Po	indigenous	non-endemic	extant
Teleostei	Cypriniformes	Cyprinidae	Alburnus	Alburnus arborella	Iseo	Po	indigenous	non-endemic	extant
Teleostei	Cypriniformes	Cyprinidae	Alburnus	Alburnus arborella	Lugano	Po	indigenous	non-endemic	extant
Teleostei	Cypriniformes	Cyprinidae	Alburnus	Alburnus arborella	Maggiore	Po	indigenous	non-endemic	extant
Teleostei	Cypriniformes	Cyprinidae	Alburnus	Alburnus arborella	Mezzola	Po	indigenous	non-endemic	extant
Teleostei	Cypriniformes	Cyprinidae	Alburnus	Alburnus mento	Achensee	Danube	non-indigenous	translocated	extant
Teleostei	Cypriniformes	Cyprinidae	Alburnus	Alburnus mento	Attersee	Danube	indigenous	non-endemic	extant
Teleostei	Cypriniformes	Cyprinidae	Alburnus	Alburnus mento	Fuschlsee	Danube	indigenous	non-endemic	extant
Teleostei	Cypriniformes	Cyprinidae	Alburnus	Alburnus mento	Grundlsee	Danube	indigenous	non-endemic	extant
Teleostei	Cypriniformes	Cyprinidae	Alburnus	Alburnus mento	Hallstaetter.See	Danube	indigenous	non-endemic	extant
Teleostei	Cypriniformes	Cyprinidae	Alburnus	Alburnus mento	Irrsee	Danube	indigenous	non-endemic	extant
Teleostei	Cypriniformes	Cyprinidae	Alburnus	Alburnus mento	Mondsee	Danube	indigenous	non-endemic	extant
Teleostei	Cypriniformes	Cyprinidae	Alburnus	Alburnus mento	Toplitzsee	Danube	indigenous	non-endemic	extant
Teleostei	Cypriniformes	Cyprinidae	Alburnus	Alburnus mento	Traunsee	Danube	indigenous	non-endemic	extant
Teleostei	Cypriniformes	Cyprinidae	Alburnus	Alburnus mento	Woerthersee	Danube	indigenous	non-endemic	extant
Teleostei	Cypriniformes	Cyprinidae	Alburnus	Alburnus mento	Wolfgangsee	Danube	indigenous	non-endemic	extant
Teleostei	Clupeiformes	Clupeidae	Alosa	Alosa agone	Como	Po	indigenous	non-endemic	extant
Teleostei	Clupeiformes	Clupeidae	Alosa	Alosa agone	Garda	Po	indigenous	non-endemic	extant
Teleostei	Clupeiformes	Clupeidae	Alosa	Alosa agone	Iseo	Po	indigenous	non-endemic	extant
Teleostei	Clupeiformes	Clupeidae	Alosa	Alosa agone	Lugano	Po	indigenous	non-endemic	extant
Teleostei	Clupeiformes	Clupeidae	Alosa	Alosa agone	Maggiore	Po	indigenous	non-endemic	extant
Teleostei	Clupeiformes	Clupeidae	Alosa	Alosa agone	Sempach	Rhine	non-indigenous	translocated	extant
Teleostei	Clupeiformes	Clupeidae	Alosa	Alosa fallax gracilis	Garda	Po	indigenous	non-endemic	extinct or extirpated
Teleostei	Clupeiformes	Clupeidae	Alosa	Alosa fallax lacustris	Como	Po	indigenous	non-endemic	extinct or extirpated
Teleostei	Clupeiformes	Clupeidae	Alosa	Alosa fallax lacustris	Lugano	Po	indigenous	non-endemic	extinct or extirpated
Teleostei	Clupeiformes	Clupeidae	Alosa	Alosa fallax lacustris	Maggiore	Po	indigenous	non-endemic	extant
Teleostei	Siluriformes	Ictaluridae	Ameiurus	Ameiurus melas	Bonlieu	Rhone	non-indigenous	exotic	extant
Teleostei	Siluriformes	Ictaluridae	Ameiurus	Ameiurus melas	Como	Po	non-indigenous	exotic	extant
Teleostei	Siluriformes	Ictaluridae	Ameiurus	Ameiurus melas	Constance	Rhine	non-indigenous	exotic	extant
Teleostei	Siluriformes	Ictaluridae	Ameiurus	Ameiurus melas	Garda	Po	non-indigenous	exotic	extant
Teleostei	Siluriformes	Ictaluridae	Ameiurus	Ameiurus melas	Geneva	Rhone	non-indigenous	exotic	extant
Teleostei	Siluriformes	Ictaluridae	Ameiurus	Ameiurus melas	Lugano	Po	non-indigenous	exotic	extant
Teleostei	Siluriformes	Ictaluridae	Ameiurus	Ameiurus melas	Maggiore	Po	non-indigenous	exotic	extant
Teleostei	Siluriformes	Ictaluridae	Ameiurus	Ameiurus melas	Sempach	Rhine	non-indigenous	exotic	extant
Teleostei	Siluriformes	Ictaluridae	Ameiurus	Ameiurus melas	Varese	Po	non-indigenous	exotic	extant
Teleostei	Siluriformes	Ictaluridae	Ameiurus	Ameiurus melas	Zurich	Rhine	non-indigenous	exotic	extant
Teleostei	Anguilliformes	Anguillidae	Anguilla	Anguilla anguilla	Aeger	Rhine	indigenous	non-endemic	extant
Teleostei	Anguilliformes	Anguillidae	Anguilla	Anguilla anguilla	Attersee	Danube	non-indigenous	translocated	extant
Teleostei	Anguilliformes	Anguillidae	Anguilla	Anguilla anguilla	Baldegg	Rhine	indigenous	non-endemic	extant
Teleostei	Anguilliformes	Anguillidae	Anguilla	Anguilla anguilla	Biel	Rhine	indigenous	non-endemic	extant
Teleostei	Anguilliformes	Anguillidae	Anguilla	Anguilla anguilla	Brienz	Rhine	indigenous	non-endemic	extant
Teleostei	Anguilliformes	Anguillidae	Anguilla	Anguilla anguilla	Como	Po	indigenous	non-endemic	extant
Teleostei	Anguilliformes	Anguillidae	Anguilla	Anguilla anguilla	Constance	Rhine	indigenous	non-endemic	extant
Teleostei	Anguilliformes	Anguillidae	Anguilla	Anguilla anguilla	Faakersee	Danube	non-indigenous	translocated	extant
Teleostei	Anguilliformes	Anguillidae	Anguilla	Anguilla anguilla	Fuschlsee	Danube	non-indigenous	translocated	extant
Teleostei	Anguilliformes	Anguillidae	Anguilla	Anguilla anguilla	Garda	Po	indigenous	non-endemic	extant
Teleostei	Anguilliformes	Anguillidae	Anguilla	Anguilla anguilla	Geneva	Rhone	indigenous	non-endemic	extant
Teleostei	Anguilliformes	Anguillidae	Anguilla	Anguilla anguilla	Greifensee	Rhine	indigenous	non-endemic	extant
Teleostei	Anguilliformes	Anguillidae	Anguilla	Anguilla anguilla	Hallstaetter.See	Danube	non-indigenous	translocated	extant
Teleostei	Anguilliformes	Anguillidae	Anguilla	Anguilla anguilla	Hallwil	Rhine	indigenous	non-endemic	extant
Teleostei	Anguilliformes	Anguillidae	Anguilla	Anguilla anguilla	Idro	Po	indigenous	non-endemic	extant
Teleostei	Anguilliformes	Anguillidae	Anguilla	Anguilla anguilla	Irrsee	Danube	non-indigenous	translocated	extant
Teleostei	Anguilliformes	Anguillidae	Anguilla	Anguilla anguilla	Iseo	Po	indigenous	non-endemic	extant
Teleostei	Anguilliformes	Anguillidae	Anguilla	Anguilla anguilla	Keutschacher.See	Danube	non-indigenous	translocated	extant
Teleostei	Anguilliformes	Anguillidae	Anguilla	Anguilla anguilla	Laengsee	Danube	non-indigenous	translocated	extant
Teleostei	Anguilliformes	Anguillidae	Anguilla	Anguilla anguilla	Lucerne	Rhine	indigenous	non-endemic	extant
Teleostei	Anguilliformes	Anguillidae	Anguilla	Anguilla anguilla	Lugano	Po	indigenous	non-endemic	extant
Teleostei	Anguilliformes	Anguillidae	Anguilla	Anguilla anguilla	Maggiore	Po	indigenous	non-endemic	extant
Teleostei	Anguilliformes	Anguillidae	Anguilla	Anguilla anguilla	Mattsee	Danube	non-indigenous	translocated	extant
Teleostei	Anguilliformes	Anguillidae	Anguilla	Anguilla anguilla	Mezzola	Po	indigenous	non-endemic	extant
Teleostei	Anguilliformes	Anguillidae	Anguilla	Anguilla anguilla	Millstaetter	Danube	non-indigenous	translocated	extant
Teleostei	Anguilliformes	Anguillidae	Anguilla	Anguilla anguilla	Mondsee	Danube	non-indigenous	translocated	extant
Teleostei	Anguilliformes	Anguillidae	Anguilla	Anguilla anguilla	Morat	Rhine	indigenous	non-endemic	extant
Teleostei	Anguilliformes	Anguillidae	Anguilla	Anguilla anguilla	Neuchatel	Rhine	indigenous	non-endemic	extant
Teleostei	Anguilliformes	Anguillidae	Anguilla	Anguilla anguilla	Obertrumersee	Danube	non-indigenous	translocated	extant
Teleostei	Anguilliformes	Anguillidae	Anguilla	Anguilla anguilla	Ossiachersee	Danube	non-indigenous	translocated	extant
Teleostei	Anguilliformes	Anguillidae	Anguilla	Anguilla anguilla	Pfaffikersee	Rhine	indigenous	non-endemic	extant
Teleostei	Anguilliformes	Anguillidae	Anguilla	Anguilla anguilla	Sarnen	Rhine	indigenous	non-endemic	extant
Teleostei	Anguilliformes	Anguillidae	Anguilla	Anguilla anguilla	Sempach	Rhine	indigenous	non-endemic	extant
Teleostei	Anguilliformes	Anguillidae	Anguilla	Anguilla anguilla	Thun	Rhine	indigenous	non-endemic	extant
Teleostei	Anguilliformes	Anguillidae	Anguilla	Anguilla anguilla	Toplitzsee	Danube	non-indigenous	translocated	extant
Teleostei	Anguilliformes	Anguillidae	Anguilla	Anguilla anguilla	Traunsee	Danube	non-indigenous	translocated	extant
Teleostei	Anguilliformes	Anguillidae	Anguilla	Anguilla anguilla	Varese	Po	indigenous	non-endemic	extant
Teleostei	Anguilliformes	Anguillidae	Anguilla	Anguilla anguilla	Walchsee	Danube	non-indigenous	translocated	extant
Teleostei	Anguilliformes	Anguillidae	Anguilla	Anguilla anguilla	Walen	Rhine	indigenous	non-endemic	extant
Teleostei	Anguilliformes	Anguillidae	Anguilla	Anguilla anguilla	Wallersee	Danube	non-indigenous	translocated	extant
Teleostei	Anguilliformes	Anguillidae	Anguilla	Anguilla anguilla	Woerthersee	Danube	non-indigenous	translocated	extant
Teleostei	Anguilliformes	Anguillidae	Anguilla	Anguilla anguilla	Wolfgangsee	Danube	non-indigenous	translocated	extant
Teleostei	Anguilliformes	Anguillidae	Anguilla	Anguilla anguilla	Zellersee	Danube	non-indigenous	translocated	extant
Teleostei	Anguilliformes	Anguillidae	Anguilla	Anguilla anguilla	Zug	Rhine	indigenous	non-endemic	extant
Teleostei	Anguilliformes	Anguillidae	Anguilla	Anguilla anguilla	Zurich	Rhine	indigenous	non-endemic	extant
Teleostei	Cypriniformes	Balitoridae	Barbatula	Barbatula barbatula (lineage I)	Biel	Rhine	indigenous	non-endemic	extant
Teleostei	Cypriniformes	Balitoridae	Barbatula	Barbatula barbatula (lineage I)	Lucerne	Rhine	indigenous	non-endemic	extant
Teleostei	Cypriniformes	Balitoridae	Barbatula	Barbatula barbatula (lineage I)	Morat	Rhine	indigenous	non-endemic	extant
Teleostei	Cypriniformes	Balitoridae	Barbatula	Barbatula barbatula (lineage I)	Neuchatel	Rhine	indigenous	non-endemic	extant
Teleostei	Cypriniformes	Balitoridae	Barbatula	Barbatula barbatula (lineage I)	Walen	Rhine	indigenous	non-endemic	extant
Teleostei	Cypriniformes	Balitoridae	Barbatula	Barbatula barbatula (lineage I)	Zug	Rhine	indigenous	non-endemic	extant
Teleostei	Cypriniformes	Balitoridae	Barbatula	Barbatula barbatula (lineage I)	Zurich	Rhine	indigenous	non-endemic	extant
Teleostei	Cypriniformes	Balitoridae	Barbatula	Barbatula barbatula (lineage II)	Constance	Rhine	indigenous	non-endemic	extant
Teleostei	Cypriniformes	Balitoridae	Barbatula	Barbatula barbatula (lineage II)	Geneva	Rhone	indigenous	non-endemic	extant
Teleostei	Cypriniformes	Balitoridae	Barbatula	Barbatula barbatula (lineage II)	Zurich	Rhine	indigenous	non-endemic	extant
Teleostei	Cypriniformes	Balitoridae	Barbatula	Barbatula barbatula (unknown lineage)	Achensee	Danube	indigenous	non-endemic	extant
Teleostei	Cypriniformes	Balitoridae	Barbatula	Barbatula barbatula (unknown lineage)	Almsee	Danube	indigenous	non-endemic	extant
Teleostei	Cypriniformes	Balitoridae	Barbatula	Barbatula barbatula (unknown lineage)	Altausseer	Danube	indigenous	non-endemic	extant
Teleostei	Cypriniformes	Balitoridae	Barbatula	Barbatula barbatula (unknown lineage)	Attersee	Danube	indigenous	non-endemic	extant
Teleostei	Cypriniformes	Balitoridae	Barbatula	Barbatula barbatula (unknown lineage)	Baldegg	Rhine	indigenous	non-endemic	extant
Teleostei	Cypriniformes	Balitoridae	Barbatula	Barbatula barbatula (unknown lineage)	Greifensee	Rhine	indigenous	non-endemic	extant
Teleostei	Cypriniformes	Balitoridae	Barbatula	Barbatula barbatula (unknown lineage)	Grundlsee	Danube	indigenous	non-endemic	extinct or extirpated
Teleostei	Cypriniformes	Balitoridae	Barbatula	Barbatula barbatula (unknown lineage)	Hallstaetter.See	Danube	indigenous	non-endemic	extant
Teleostei	Cypriniformes	Balitoridae	Barbatula	Barbatula barbatula (unknown lineage)	Heiterwangersee	Danube	indigenous	non-endemic	extant
Teleostei	Cypriniformes	Balitoridae	Barbatula	Barbatula barbatula (unknown lineage)	Hintersteiner.See	Danube	indigenous	non-endemic	extant
Teleostei	Cypriniformes	Balitoridae	Barbatula	Barbatula barbatula (unknown lineage)	Mondsee	Danube	indigenous	non-endemic	extinct or extirpated
Teleostei	Cypriniformes	Balitoridae	Barbatula	Barbatula barbatula (unknown lineage)	Pfaffikersee	Rhine	indigenous	non-endemic	extant
Teleostei	Cypriniformes	Balitoridae	Barbatula	Barbatula barbatula (unknown lineage)	Plansee	Danube	indigenous	non-endemic	extant
Teleostei	Cypriniformes	Balitoridae	Barbatula	Barbatula barbatula (unknown lineage)	Saint-Moritz	Danube	indigenous	non-endemic	extant
Teleostei	Cypriniformes	Balitoridae	Barbatula	Barbatula barbatula (unknown lineage)	Silvaplana	Danube	indigenous	non-endemic	extant
Teleostei	Cypriniformes	Balitoridae	Barbatula	Barbatula barbatula (unknown lineage)	Toplitzsee	Danube	indigenous	non-endemic	extinct or extirpated
Teleostei	Cypriniformes	Balitoridae	Barbatula	Barbatula barbatula (unknown lineage)	Traunsee	Danube	indigenous	non-endemic	extinct or extirpated
Teleostei	Cypriniformes	Balitoridae	Barbatula	Barbatula barbatula (unknown lineage)	Vilsalpsee	Danube	indigenous	non-endemic	extant
Teleostei	Cypriniformes	Balitoridae	Barbatula	Barbatula barbatula (unknown lineage)	Walchsee	Danube	indigenous	non-endemic	extinct or extirpated
Teleostei	Cypriniformes	Balitoridae	Barbatula	Barbatula barbatula (unknown lineage)	Wolfgangsee	Danube	indigenous	non-endemic	extant
Teleostei	Cypriniformes	Balitoridae	Barbatula	Barbatula quignardi	Chalain	Rhone	indigenous	non-endemic	extant
Teleostei	Cypriniformes	Balitoridae	Barbatula	Barbatula quignardi	Geneva	Rhone	indigenous	non-endemic	extant
Teleostei	Cypriniformes	Balitoridae	Barbatula	Barbatula sp. (unknown lineage)	Brienz	Rhine	indigenous	non-endemic	extant
Teleostei	Cypriniformes	Balitoridae	Barbatula	Barbatula sp. (unknown lineage)	Chalain	Rhone	indigenous	non-endemic	extant
Teleostei	Cypriniformes	Balitoridae	Barbatula	Barbatula sp. (unknown lineage)	Hallwil	Rhine	indigenous	non-endemic	extant
Teleostei	Cypriniformes	Balitoridae	Barbatula	Barbatula sp. (unknown lineage)	Sarnen	Rhine	indigenous	non-endemic	extant
Teleostei	Cypriniformes	Balitoridae	Barbatula	Barbatula sp. (unknown lineage)	Thun	Rhine	indigenous	non-endemic	extant
Teleostei	Cypriniformes	Cyprinidae	Barbus	Barbus barbus	Baldegg	Rhine	indigenous	non-endemic	extant
Teleostei	Cypriniformes	Cyprinidae	Barbus	Barbus barbus	Biel	Rhine	indigenous	non-endemic	extant
Teleostei	Cypriniformes	Cyprinidae	Barbus	Barbus barbus	Brienz	Rhine	indigenous	non-endemic	extant
Teleostei	Cypriniformes	Cyprinidae	Barbus	Barbus barbus	Constance	Rhine	indigenous	non-endemic	extant
Teleostei	Cypriniformes	Cyprinidae	Barbus	Barbus barbus	Geneva	Rhone	indigenous	non-endemic	extant
Teleostei	Cypriniformes	Cyprinidae	Barbus	Barbus barbus	Greifensee	Rhine	indigenous	non-endemic	extant
Teleostei	Cypriniformes	Cyprinidae	Barbus	Barbus barbus	Hallwil	Rhine	indigenous	non-endemic	extant
Teleostei	Cypriniformes	Cyprinidae	Barbus	Barbus barbus	Lucerne	Rhine	indigenous	non-endemic	extant
Teleostei	Cypriniformes	Cyprinidae	Barbus	Barbus barbus	Morat	Rhine	indigenous	non-endemic	extant
Teleostei	Cypriniformes	Cyprinidae	Barbus	Barbus barbus	Neuchatel	Rhine	indigenous	non-endemic	extant
Teleostei	Cypriniformes	Cyprinidae	Barbus	Barbus barbus	Sarnen	Rhine	indigenous	non-endemic	extant
Teleostei	Cypriniformes	Cyprinidae	Barbus	Barbus barbus	Sempach	Rhine	indigenous	non-endemic	extant
Teleostei	Cypriniformes	Cyprinidae	Barbus	Barbus barbus	Thun	Rhine	indigenous	non-endemic	extant
Teleostei	Cypriniformes	Cyprinidae	Barbus	Barbus barbus	Walen	Rhine	indigenous	non-endemic	extant
Teleostei	Cypriniformes	Cyprinidae	Barbus	Barbus barbus	Zug	Rhine	indigenous	non-endemic	extant
Teleostei	Cypriniformes	Cyprinidae	Barbus	Barbus barbus	Zurich	Rhine	indigenous	non-endemic	extant
Teleostei	Cypriniformes	Cyprinidae	Barbus	Barbus caninus	Lugano	Po	indigenous	non-endemic	extant
Teleostei	Cypriniformes	Cyprinidae	Barbus	Barbus caninus	Maggiore	Po	indigenous	non-endemic	extant
Teleostei	Cypriniformes	Cyprinidae	Barbus	Barbus plebejus	Como	Po	indigenous	non-endemic	extant
Teleostei	Cypriniformes	Cyprinidae	Barbus	Barbus plebejus	Garda	Po	indigenous	non-endemic	extant
Teleostei	Cypriniformes	Cyprinidae	Barbus	Barbus plebejus	Lugano	Po	indigenous	non-endemic	extant
Teleostei	Cypriniformes	Cyprinidae	Barbus	Barbus plebejus	Maggiore	Po	indigenous	non-endemic	extant
Teleostei	Cypriniformes	Cyprinidae	Blicca	Blicca bjoerkna	Aeger	Rhine	indigenous	non-endemic	extant
Teleostei	Cypriniformes	Cyprinidae	Blicca	Blicca bjoerkna	Baldegg	Rhine	indigenous	non-endemic	extant
Teleostei	Cypriniformes	Cyprinidae	Blicca	Blicca bjoerkna	Biel	Rhine	indigenous	non-endemic	extant
Teleostei	Cypriniformes	Cyprinidae	Blicca	Blicca bjoerkna	Bourget	Rhone	indigenous	non-endemic	extant
Teleostei	Cypriniformes	Cyprinidae	Blicca	Blicca bjoerkna	Bret	Rhone	indigenous	non-endemic	extant
Teleostei	Cypriniformes	Cyprinidae	Blicca	Blicca bjoerkna	Constance	Rhine	indigenous	non-endemic	extant
Teleostei	Cypriniformes	Cyprinidae	Blicca	Blicca bjoerkna	Faakersee	Danube	indigenous	non-endemic	extant
Teleostei	Cypriniformes	Cyprinidae	Blicca	Blicca bjoerkna	Geneva	Rhone	indigenous	non-endemic	extant
Teleostei	Cypriniformes	Cyprinidae	Blicca	Blicca bjoerkna	Greifensee	Rhine	indigenous	non-endemic	extant
Teleostei	Cypriniformes	Cyprinidae	Blicca	Blicca bjoerkna	Hallwil	Rhine	indigenous	non-endemic	extant
Teleostei	Cypriniformes	Cyprinidae	Blicca	Blicca bjoerkna	Keutschacher.See	Danube	indigenous	non-endemic	extant
Teleostei	Cypriniformes	Cyprinidae	Blicca	Blicca bjoerkna	Klopeinersee	Danube	indigenous	non-endemic	extinct or extirpated
Teleostei	Cypriniformes	Cyprinidae	Blicca	Blicca bjoerkna	Lucerne	Rhine	indigenous	non-endemic	extant
Teleostei	Cypriniformes	Cyprinidae	Blicca	Blicca bjoerkna	Morat	Rhine	indigenous	non-endemic	extant
Teleostei	Cypriniformes	Cyprinidae	Blicca	Blicca bjoerkna	Neuchatel	Rhine	indigenous	non-endemic	extant
Teleostei	Cypriniformes	Cyprinidae	Blicca	Blicca bjoerkna	Ossiachersee	Danube	indigenous	non-endemic	extant
Teleostei	Cypriniformes	Cyprinidae	Blicca	Blicca bjoerkna	Pfaffikersee	Rhine	indigenous	non-endemic	extant
Teleostei	Cypriniformes	Cyprinidae	Blicca	Blicca bjoerkna	Sarnen	Rhine	indigenous	non-endemic	extant
Teleostei	Cypriniformes	Cyprinidae	Blicca	Blicca bjoerkna	Sempach	Rhine	indigenous	non-endemic	extant
Teleostei	Cypriniformes	Cyprinidae	Blicca	Blicca bjoerkna	Thun	Rhine	indigenous	non-endemic	extant
Teleostei	Cypriniformes	Cyprinidae	Blicca	Blicca bjoerkna	Walen	Rhine	indigenous	non-endemic	extant
Teleostei	Cypriniformes	Cyprinidae	Blicca	Blicca bjoerkna	Woerthersee	Danube	indigenous	non-endemic	extant
Teleostei	Cypriniformes	Cyprinidae	Blicca	Blicca bjoerkna	Zug	Rhine	indigenous	non-endemic	extant
Teleostei	Cypriniformes	Cyprinidae	Blicca	Blicca bjoerkna	Zurich	Rhine	indigenous	non-endemic	extant
Teleostei	Cypriniformes	Cyprinidae	Carassius	Carassius auratus	Bret	Rhone	non-indigenous	exotic	extant
Teleostei	Cypriniformes	Cyprinidae	Carassius	Carassius auratus	Constance	Rhine	non-indigenous	exotic	extant
Teleostei	Cypriniformes	Cyprinidae	Carassius	Carassius auratus	Garda	Po	non-indigenous	exotic	extant
Teleostei	Cypriniformes	Cyprinidae	Carassius	Carassius auratus	Geneva	Rhone	non-indigenous	exotic	extant
Teleostei	Cypriniformes	Cyprinidae	Carassius	Carassius auratus	Lugano	Po	non-indigenous	exotic	extant
Teleostei	Cypriniformes	Cyprinidae	Carassius	Carassius auratus	Maggiore	Po	non-indigenous	exotic	extant
Teleostei	Cypriniformes	Cyprinidae	Carassius	Carassius auratus	Neuchatel	Rhine	non-indigenous	exotic	extant
Teleostei	Cypriniformes	Cyprinidae	Carassius	Carassius auratus	Zurich	Rhine	non-indigenous	exotic	extant
Teleostei	Cypriniformes	Cyprinidae	Carassius	Carassius carassius	Biel	Rhine	indigenous	non-endemic	extant
Teleostei	Cypriniformes	Cyprinidae	Carassius	Carassius carassius	Constance	Rhine	indigenous	non-endemic	extant
Teleostei	Cypriniformes	Cyprinidae	Carassius	Carassius carassius	Faakersee	Danube	non-indigenous	translocated	extant
Teleostei	Cypriniformes	Cyprinidae	Carassius	Carassius carassius	Geneva	Rhone	indigenous	non-endemic	extant
Teleostei	Cypriniformes	Cyprinidae	Carassius	Carassius carassius	Lugano	Po	non-indigenous	translocated	extant
Teleostei	Cypriniformes	Cyprinidae	Carassius	Carassius carassius	Maggiore	Po	non-indigenous	translocated	extant
Teleostei	Cypriniformes	Cyprinidae	Carassius	Carassius carassius	Neuchatel	Rhine	indigenous	non-endemic	extant
Teleostei	Cypriniformes	Cyprinidae	Carassius	Carassius carassius	Pfaffikersee	Rhine	indigenous	non-endemic	extant
Teleostei	Cypriniformes	Cyprinidae	Carassius	Carassius carassius	Weissensee	Danube	non-indigenous	translocated	extant
Teleostei	Cypriniformes	Cyprinidae	Carassius	Carassius carassius	Woerthersee	Danube	indigenous	non-endemic	extant
Teleostei	Cypriniformes	Cyprinidae	Carassius	Carassius carassius	Zurich	Rhine	indigenous	non-endemic	extant
Teleostei	Cypriniformes	Cyprinidae	Carassius	Carassius gibelio	Biel	Rhine	non-indigenous	translocated	extant
Teleostei	Cypriniformes	Cyprinidae	Carassius	Carassius gibelio	Como	Po	non-indigenous	translocated	extant
Teleostei	Cypriniformes	Cyprinidae	Carassius	Carassius gibelio	Constance	Rhine	non-indigenous	translocated	extant
Teleostei	Cypriniformes	Cyprinidae	Carassius	Carassius gibelio	Garda	Po	non-indigenous	translocated	extant
Teleostei	Cypriniformes	Cyprinidae	Carassius	Carassius gibelio	Idro	Po	non-indigenous	translocated	extant
Teleostei	Cypriniformes	Cyprinidae	Carassius	Carassius gibelio	Iseo	Po	non-indigenous	translocated	extant
Teleostei	Cypriniformes	Cyprinidae	Carassius	Carassius gibelio	Lugano	Po	non-indigenous	translocated	extant
Teleostei	Cypriniformes	Cyprinidae	Carassius	Carassius gibelio	Maggiore	Po	non-indigenous	translocated	extant
Teleostei	Cypriniformes	Cyprinidae	Carassius	Carassius gibelio	Mezzola	Po	non-indigenous	translocated	extant
Teleostei	Cypriniformes	Cyprinidae	Carassius	Carassius gibelio	Morat	Rhine	non-indigenous	translocated	extant
Teleostei	Cypriniformes	Cyprinidae	Carassius	Carassius gibelio	Neuchatel	Rhine	non-indigenous	translocated	extant
Teleostei	Cypriniformes	Cyprinidae	Carassius	Carassius gibelio	Rousses	Rhone	non-indigenous	translocated	extant
Teleostei	Cypriniformes	Cyprinidae	Carassius	Carassius gibelio	Varese	Po	non-indigenous	translocated	extant
Teleostei	Cypriniformes	Cyprinidae	Carassius	Carassius gibelio	Zurich	Rhine	non-indigenous	translocated	extant
Teleostei	Cypriniformes	Cyprinidae	Chondrostoma	Chondrostoma nasus	Biel	Rhine	indigenous	non-endemic	extant
Teleostei	Cypriniformes	Cyprinidae	Chondrostoma	Chondrostoma nasus	Constance	Rhine	indigenous	non-endemic	extant
Teleostei	Cypriniformes	Cyprinidae	Chondrostoma	Chondrostoma nasus	Lucerne	Rhine	indigenous	non-endemic	extant
Teleostei	Cypriniformes	Cyprinidae	Chondrostoma	Chondrostoma nasus	Morat	Rhine	indigenous	non-endemic	extant
Teleostei	Cypriniformes	Cyprinidae	Chondrostoma	Chondrostoma nasus	Neuchatel	Rhine	indigenous	non-endemic	extant
Teleostei	Cypriniformes	Cyprinidae	Chondrostoma	Chondrostoma nasus	Sarnen	Rhine	indigenous	non-endemic	extant
Teleostei	Cypriniformes	Cyprinidae	Chondrostoma	Chondrostoma nasus	Thun	Rhine	indigenous	non-endemic	extant
Teleostei	Cypriniformes	Cyprinidae	Chondrostoma	Chondrostoma nasus	Walen	Rhine	indigenous	non-endemic	extant
Teleostei	Cypriniformes	Cyprinidae	Chondrostoma	Chondrostoma nasus	Zurich	Rhine	indigenous	non-endemic	extant
Teleostei	Cypriniformes	Cyprinidae	Chondrostoma	Chondrostoma soetta	Como	Po	indigenous	non-endemic	extant
Teleostei	Cypriniformes	Cyprinidae	Chondrostoma	Chondrostoma soetta	Garda	Po	indigenous	non-endemic	extant
Teleostei	Cypriniformes	Cyprinidae	Chondrostoma	Chondrostoma soetta	Lugano	Po	indigenous	non-endemic	extant
Teleostei	Cypriniformes	Cyprinidae	Chondrostoma	Chondrostoma soetta	Maggiore	Po	indigenous	non-endemic	extant
Teleostei	Cypriniformes	Cyprinidae	Chondrostoma	Chondrostoma soetta	Mezzola	Po	indigenous	non-endemic	extant
Teleostei	Cypriniformes	Cobitidae	Cobitis	Cobitis bilineata	Biel	Rhine	non-indigenous	translocated	extant
Teleostei	Cypriniformes	Cobitidae	Cobitis	Cobitis bilineata	Como	Po	indigenous	non-endemic	extant
Teleostei	Cypriniformes	Cobitidae	Cobitis	Cobitis bilineata	Garda	Po	indigenous	non-endemic	extant
Teleostei	Cypriniformes	Cobitidae	Cobitis	Cobitis bilineata	Greifensee	Rhine	non-indigenous	translocated	extant
Teleostei	Cypriniformes	Cobitidae	Cobitis	Cobitis bilineata	Iseo	Po	indigenous	non-endemic	extant
Teleostei	Cypriniformes	Cobitidae	Cobitis	Cobitis bilineata	Lugano	Po	indigenous	non-endemic	extant
Teleostei	Cypriniformes	Cobitidae	Cobitis	Cobitis bilineata	Maggiore	Po	indigenous	non-endemic	extant
Teleostei	Cypriniformes	Cobitidae	Cobitis	Cobitis bilineata	Mezzola	Po	indigenous	non-endemic	extant
Teleostei	Cypriniformes	Cobitidae	Cobitis	Cobitis bilineata	Morat	Rhine	non-indigenous	translocated	extant
Teleostei	Cypriniformes	Cobitidae	Cobitis	Cobitis bilineata	Neuchatel	Rhine	non-indigenous	translocated	extant
Teleostei	Cypriniformes	Cobitidae	Cobitis	Cobitis bilineata	Varese	Po	indigenous	non-endemic	extant
Teleostei	Cypriniformes	Cobitidae	Cobitis	Cobitis sp. (unknown lineage)	Constance	Rhine	non-indigenous	translocated	extant
Teleostei	Cypriniformes	Cobitidae	Cobitis	Cobitis sp. (unknown lineage)	Geneva	Rhone	non-indigenous	translocated	extant
Teleostei	Salmoniformes	Salmonidae	Coregonus	Coregonus acrinasus	Thun	Rhine	non-indigenous	translocated	extant
Teleostei	Salmoniformes	Salmonidae	Coregonus	Coregonus albellus	Biel	Rhine	non-indigenous	translocated	extant
Teleostei	Salmoniformes	Salmonidae	Coregonus	Coregonus albellus (Brienz lineage)	Brienz	Rhine	indigenous	endemic	extant
Teleostei	Salmoniformes	Salmonidae	Coregonus	Coregonus albellus (Thun lineage)	Thun	Rhine	indigenous	endemic	extant
Teleostei	Salmoniformes	Salmonidae	Coregonus	Coregonus alpinus (Brienz lineage)	Brienz	Rhine	indigenous	endemic	extant
Teleostei	Salmoniformes	Salmonidae	Coregonus	Coregonus alpinus (Thun lineage)	Thun	Rhine	indigenous	endemic	extant
Teleostei	Salmoniformes	Salmonidae	Coregonus	Coregonus arenicolus	Constance	Rhine	indigenous	endemic	extant
Teleostei	Salmoniformes	Salmonidae	Coregonus	Coregonus atterensis	Attersee	Danube	indigenous	endemic	extant
Teleostei	Salmoniformes	Salmonidae	Coregonus	Coregonus atterensis	Mondsee	Danube	non-indigenous	translocated
Teleostei	Salmoniformes	Salmonidae	Coregonus	Coregonus austriacus	Attersee	Danube	indigenous	endemic	extant
Teleostei	Salmoniformes	Salmonidae	Coregonus	Coregonus bezola	Bourget	Rhone	indigenous	endemic	extinct or extirpated
Teleostei	Salmoniformes	Salmonidae	Coregonus	Coregonus brienzii	Brienz	Rhine	indigenous	endemic	extant
Teleostei	Salmoniformes	Salmonidae	Coregonus	Coregonus candidus	Neuchatel	Rhine	indigenous	endemic	extant
Teleostei	Salmoniformes	Salmonidae	Coregonus	Coregonus cf. suidteri	Hallwil	Rhine	indigenous	endemic	extant
Teleostei	Salmoniformes	Salmonidae	Coregonus	Coregonus confusus (Biel lineage)	Biel	Rhine	indigenous	endemic	extant
Teleostei	Salmoniformes	Salmonidae	Coregonus	Coregonus confusus (Morat lineage)	Morat	Rhine	indigenous	endemic	extinct or extirpated
Teleostei	Salmoniformes	Salmonidae	Coregonus	Coregonus danneri	Traunsee	Danube	indigenous	endemic	extant
Teleostei	Salmoniformes	Salmonidae	Coregonus	Coregonus duplex (Walen lineage)	Walen	Rhine	indigenous	endemic	extant
Teleostei	Salmoniformes	Salmonidae	Coregonus	Coregonus duplex (Zurich lineage)	Zurich	Rhine	indigenous	endemic	extant
Teleostei	Salmoniformes	Salmonidae	Coregonus	Coregonus fatioi (Brienz lineage)	Brienz	Rhine	indigenous	endemic	extant
Teleostei	Salmoniformes	Salmonidae	Coregonus	Coregonus fatioi (Thun lineage)	Thun	Rhine	indigenous	endemic	extant
Teleostei	Salmoniformes	Salmonidae	Coregonus	Coregonus fera	Geneva	Rhone	indigenous	endemic	extinct or extirpated
Teleostei	Salmoniformes	Salmonidae	Coregonus	Coregonus gutturosus	Constance	Rhine	indigenous	endemic	extinct or extirpated
Teleostei	Salmoniformes	Salmonidae	Coregonus	Coregonus heglingus (Walen lineage)	Walen	Rhine	indigenous	endemic	extant
Teleostei	Salmoniformes	Salmonidae	Coregonus	Coregonus heglingus (Zurich lineage)	Zurich	Rhine	indigenous	endemic	extant
Teleostei	Salmoniformes	Salmonidae	Coregonus	Coregonus hevelticus	Como	Po	non-indigenous	translocated	extant
Teleostei	Salmoniformes	Salmonidae	Coregonus	Coregonus hevelticus	Lugano	Po	non-indigenous	translocated	extant
Teleostei	Salmoniformes	Salmonidae	Coregonus	Coregonus hevelticus	Maggiore	Po	non-indigenous	translocated	extant
Teleostei	Salmoniformes	Salmonidae	Coregonus	Coregonus hevelticus	Mezzola	Po	non-indigenous	translocated	extant
Teleostei	Salmoniformes	Salmonidae	Coregonus	Coregonus hevelticus	Zug	Rhine	indigenous	endemic	extant
Teleostei	Salmoniformes	Salmonidae	Coregonus	Coregonus hiemalis	Geneva	Rhone	indigenous	endemic	extinct or extirpated
Teleostei	Salmoniformes	Salmonidae	Coregonus	Coregonus intermundia	Lucerne	Rhine	indigenous	endemic	extant
Teleostei	Salmoniformes	Salmonidae	Coregonus	Coregonus lavaretus	Bourget	Rhone	indigenous	endemic	extant
Teleostei	Salmoniformes	Salmonidae	Coregonus	Coregonus lavaretus	Saint-Point	Rhone	non-indigenous	translocated	extant
Teleostei	Salmoniformes	Salmonidae	Coregonus	Coregonus litoralis (Lucern lineage)	Lucerne	Rhine	indigenous	endemic	extant
Teleostei	Salmoniformes	Salmonidae	Coregonus	Coregonus litoralis (Sarnen lineage)	Sarnen	Rhine	indigenous	endemic	extant
Teleostei	Salmoniformes	Salmonidae	Coregonus	Coregonus macrophthalmus	Constance	Rhine	indigenous	endemic	extant
Teleostei	Salmoniformes	Salmonidae	Coregonus	Coregonus muelleri	Lucerne	Rhine	indigenous	endemic	extant
Teleostei	Salmoniformes	Salmonidae	Coregonus	Coregonus nobilis	Lucerne	Rhine	indigenous	endemic	extant
Teleostei	Salmoniformes	Salmonidae	Coregonus	Coregonus obliterus (Zugeralbock)	Zug	Rhine	indigenous	endemic	extinct or extirpated
Teleostei	Salmoniformes	Salmonidae	Coregonus	Coregonus palaea (Biel lineage)	Biel	Rhine	indigenous	endemic	extant
Teleostei	Salmoniformes	Salmonidae	Coregonus	Coregonus palaea	Geneva	Rhone	non-indigenous	translocated	extant
Teleostei	Salmoniformes	Salmonidae	Coregonus	Coregonus palaea (Murten lineage)	Morat	Rhine	indigenous	endemic	extant
Teleostei	Salmoniformes	Salmonidae	Coregonus	Coregonus palaea (Neuchatel lineage)	Neuchatel	Rhine	indigenous	endemic	extant
Teleostei	Salmoniformes	Salmonidae	Coregonus	Coregonus palaea	Remoray	Rhone	non-indigenous	translocated	extant
Teleostei	Salmoniformes	Salmonidae	Coregonus	Coregonus palaea	Saint-Point	Rhone	non-indigenous	translocated	extant
Teleostei	Salmoniformes	Salmonidae	Coregonus	Coregonus profundus	Thun	Rhine	indigenous	endemic	extant
Teleostei	Salmoniformes	Salmonidae	Coregonus	Coregonus renke	Hallstaetter.See	Danube	indigenous	non-endemic
Teleostei	Salmoniformes	Salmonidae	Coregonus	Coregonus renke	Traunsee	Danube	indigenous	non-endemic
Teleostei	Salmoniformes	Salmonidae	Coregonus	Coregonus renke	Walchsee	Danube	non-indigenous	translocated
Teleostei	Salmoniformes	Salmonidae	Coregonus	Coregonus restrictus	Morat	Rhine	indigenous	endemic	extinct or extirpated
Teleostei	Salmoniformes	Salmonidae	Coregonus	Coregonus sarnensis	Como	Po	non-indigenous	translocated	extant
Teleostei	Salmoniformes	Salmonidae	Coregonus	Coregonus sarnensis	Maggiore	Po	non-indigenous	translocated	extant
Teleostei	Salmoniformes	Salmonidae	Coregonus	Coregonus sarnensis	Mezzola	Po	non-indigenous	translocated	extant
Teleostei	Salmoniformes	Salmonidae	Coregonus	Coregonus sarnensis	Sarnen	Rhine	indigenous	endemic	extant
Teleostei	Salmoniformes	Salmonidae	Coregonus	Coregonus sp. (Alpenrhein)	Constance	Rhine	indigenous	endemic	extant
Teleostei	Salmoniformes	Salmonidae	Coregonus	Coregonus sp. (unknown lineage extinct 1)	Sempach	Rhine	indigenous	endemic	extinct or extirpated
Teleostei	Salmoniformes	Salmonidae	Coregonus	Coregonus sp. (unknown lineage extinct 2)	Sempach	Rhine	indigenous	endemic	extinct or extirpated
Teleostei	Salmoniformes	Salmonidae	Coregonus	Coregonus sp. (unknown lineage extinct Baldegg 1)	Baldegg	Rhine	indigenous	endemic	extinct or extirpated
Teleostei	Salmoniformes	Salmonidae	Coregonus	Coregonus sp. (unknown lineage extinct Baldegg 2)	Baldegg	Rhine	indigenous	endemic	extinct or extirpated
Teleostei	Salmoniformes	Salmonidae	Coregonus	Coregonus sp. (unknown lineage)	Achensee	Danube	indigenous	non-endemic	extant
Teleostei	Salmoniformes	Salmonidae	Coregonus	Coregonus sp. (unknown lineage)	Aeger	Rhine	indigenous	non-endemic	extant
Teleostei	Salmoniformes	Salmonidae	Coregonus	Coregonus sp. (unknown lineage)	Annecy	Rhone	non-indigenous	translocated	extant
Teleostei	Salmoniformes	Salmonidae	Coregonus	Coregonus sp. (unknown lineage)	Baldegg	Rhine	non-indigenous	translocated	extant
Teleostei	Salmoniformes	Salmonidae	Coregonus	Coregonus sp. (unknown lineage)	Bonlieu	Rhone	non-indigenous	translocated	extant
Teleostei	Salmoniformes	Salmonidae	Coregonus	Coregonus sp. (unknown lineage)	Bourget	Rhone	non-indigenous	translocated	extant
Teleostei	Salmoniformes	Salmonidae	Coregonus	Coregonus sp. (unknown lineage)	Brenet	Rhine	non-indigenous	translocated	extant
Teleostei	Salmoniformes	Salmonidae	Coregonus	Coregonus sp. (unknown lineage)	Chalain	Rhone	non-indigenous	translocated	extant
Teleostei	Salmoniformes	Salmonidae	Coregonus	Coregonus sp. (unknown lineage)	Erlaufsee	Danube	non-indigenous	translocated	extant
Teleostei	Salmoniformes	Salmonidae	Coregonus	Coregonus sp. (unknown lineage)	Faakersee	Danube	indigenous	non-endemic	extant
Teleostei	Salmoniformes	Salmonidae	Coregonus	Coregonus sp. (unknown lineage)	Fuschlsee	Danube	non-indigenous	translocated	extant
Teleostei	Salmoniformes	Salmonidae	Coregonus	Coregonus sp. (unknown lineage)	Garda	Po	non-indigenous	translocated	extant
Teleostei	Salmoniformes	Salmonidae	Coregonus	Coregonus sp. (unknown lineage)	Grabensee	Danube	non-indigenous	translocated	extant
Teleostei	Salmoniformes	Salmonidae	Coregonus	Coregonus sp. (unknown lineage)	Greifensee	Rhine	indigenous	non-endemic	extant
Teleostei	Salmoniformes	Salmonidae	Coregonus	Coregonus sp. (unknown lineage)	Grundlsee	Danube	non-indigenous	translocated	extant
Teleostei	Salmoniformes	Salmonidae	Coregonus	Coregonus sp. (unknown lineage)	Haldensee	Danube	non-indigenous	translocated	extant
Teleostei	Salmoniformes	Salmonidae	Coregonus	Coregonus sp. (unknown lineage)	Heiterwangersee	Danube	indigenous	non-endemic	extant
Teleostei	Salmoniformes	Salmonidae	Coregonus	Coregonus sp. (unknown lineage)	Irrsee	Danube	non-indigenous	translocated	extant
Teleostei	Salmoniformes	Salmonidae	Coregonus	Coregonus sp. (unknown lineage)	Iseo	Po	non-indigenous	translocated	extant
Teleostei	Salmoniformes	Salmonidae	Coregonus	Coregonus sp. (unknown lineage)	Joux	Rhine	non-indigenous	translocated	extant
Teleostei	Salmoniformes	Salmonidae	Coregonus	Coregonus sp. (unknown lineage)	Keutschacher.See	Danube	non-indigenous	translocated	extant
Teleostei	Salmoniformes	Salmonidae	Coregonus	Coregonus sp. (unknown lineage)	Klopeinersee	Danube	non-indigenous	translocated	extant
Teleostei	Salmoniformes	Salmonidae	Coregonus	Coregonus sp. (unknown lineage)	Lungern	Rhine	indigenous	non-endemic	extant
Teleostei	Salmoniformes	Salmonidae	Coregonus	Coregonus sp. (unknown lineage)	Mattsee	Danube	indigenous	non-endemic	extant
Teleostei	Salmoniformes	Salmonidae	Coregonus	Coregonus sp. (unknown lineage)	Millstaetter	Danube	non-indigenous	translocated	extant
Teleostei	Salmoniformes	Salmonidae	Coregonus	Coregonus sp. (unknown lineage)	Mondsee	Danube	indigenous	non-endemic	extant
Teleostei	Salmoniformes	Salmonidae	Coregonus	Coregonus sp. (unknown lineage)	Obertrumersee	Danube	indigenous	non-endemic	extant
Teleostei	Salmoniformes	Salmonidae	Coregonus	Coregonus sp. (unknown lineage)	Ossiachersee	Danube	indigenous	non-endemic	extant
Teleostei	Salmoniformes	Salmonidae	Coregonus	Coregonus sp. (unknown lineage)	Pfaffikersee	Rhine	non-indigenous	translocated	extant
Teleostei	Salmoniformes	Salmonidae	Coregonus	Coregonus sp. (unknown lineage)	Plansee	Danube	indigenous	non-endemic	extant
Teleostei	Salmoniformes	Salmonidae	Coregonus	Coregonus sp. (unknown lineage)	Rousses	Rhone	non-indigenous	translocated	extant
Teleostei	Salmoniformes	Salmonidae	Coregonus	Coregonus sp. (unknown lineage)	Wallersee	Danube	non-indigenous	translocated	extant
Teleostei	Salmoniformes	Salmonidae	Coregonus	Coregonus sp. (unknown lineage)	Weissensee	Danube	non-indigenous	translocated	extant
Teleostei	Salmoniformes	Salmonidae	Coregonus	Coregonus sp. (unknown lineage)	Woerthersee	Danube	indigenous	non-endemic	extant
Teleostei	Salmoniformes	Salmonidae	Coregonus	Coregonus sp. (unknown lineage)	Wolfgangsee	Danube	indigenous	non-endemic	extant
Teleostei	Salmoniformes	Salmonidae	Coregonus	Coregonus sp. (unknown lineage)	Zellersee	Danube	indigenous	non-endemic	extant
Teleostei	Salmoniformes	Salmonidae	Coregonus	Coregonus sp. (Weissfelchen)	Constance	Rhine	indigenous	endemic	extant
Teleostei	Salmoniformes	Salmonidae	Coregonus	Coregonus steinmanni	Thun	Rhine	indigenous	endemic	extant
Teleostei	Salmoniformes	Salmonidae	Coregonus	Coregonus suidteri	Sempach	Rhine	indigenous	endemic	extant
Teleostei	Salmoniformes	Salmonidae	Coregonus	Coregonus supersum (Balchen)	Zug	Rhine	indigenous	endemic	extant
Teleostei	Salmoniformes	Salmonidae	Coregonus	Coregonus suspensus	Lucerne	Rhine	non-indigenous	translocated	extant
Teleostei	Salmoniformes	Salmonidae	Coregonus	Coregonus wartmanni	Constance	Rhine	indigenous	endemic	extant
Teleostei	Salmoniformes	Salmonidae	Coregonus	Coregonus zuerichensis (Walen lineage)	Walen	Rhine	indigenous	endemic	extant
Teleostei	Salmoniformes	Salmonidae	Coregonus	Coregonus zuerichensis (Zurich lineage)	Zurich	Rhine	indigenous	endemic	extinct or extirpated
Teleostei	Salmoniformes	Salmonidae	Coregonus	Coregonus zugensis (Zugeralbeli)	Zug	Rhine	indigenous	endemic	extinct or extirpated
Teleostei	Scorpaeniformes	Cottidae	Cottus	Cottus gobio (Aare littoral)	Biel	Rhine	indigenous	non-endemic	extant
Teleostei	Scorpaeniformes	Cottidae	Cottus	Cottus gobio (Aare littoral)	Brienz	Rhine	indigenous	non-endemic	extant
Teleostei	Scorpaeniformes	Cottidae	Cottus	Cottus gobio (Aare littoral)	Hallwil	Rhine	indigenous	non-endemic	extant
Teleostei	Scorpaeniformes	Cottidae	Cottus	Cottus gobio (Aare littoral)	Lucerne	Rhine	indigenous	non-endemic	extant
Teleostei	Scorpaeniformes	Cottidae	Cottus	Cottus gobio (Aare littoral)	Neuchatel	Rhine	indigenous	non-endemic	extant
Teleostei	Scorpaeniformes	Cottidae	Cottus	Cottus gobio (Aare littoral)	Sarnen	Rhine	indigenous	non-endemic	extant
Teleostei	Scorpaeniformes	Cottidae	Cottus	Cottus gobio (Aare littoral)	Thun	Rhine	indigenous	non-endemic	extant
Teleostei	Scorpaeniformes	Cottidae	Cottus	Cottus gobio (Aare littoral)	Walen	Rhine	indigenous	non-endemic	extant
Teleostei	Scorpaeniformes	Cottidae	Cottus	Cottus gobio (Aare littoral)	Zurich	Rhine	indigenous	non-endemic	extant
Teleostei	Scorpaeniformes	Cottidae	Cottus	Cottus gobio (Profundal Lucerne)	Lucerne	Rhine	indigenous	endemic	extant
Teleostei	Scorpaeniformes	Cottidae	Cottus	Cottus gobio (Profundal Thun)	Thun	Rhine	indigenous	endemic	extant
Teleostei	Scorpaeniformes	Cottidae	Cottus	Cottus gobio (Profundal Walen)	Walen	Rhine	indigenous	endemic	extant
Teleostei	Scorpaeniformes	Cottidae	Cottus	Cottus gobio (Rhine lineage)	Constance	Rhine	indigenous	non-endemic	extant
Teleostei	Scorpaeniformes	Cottidae	Cottus	Cottus gobio (Rhine lineage)	Geneva	Rhone	indigenous	non-endemic	extant
Teleostei	Scorpaeniformes	Cottidae	Cottus	Cottus gobio (unkown lineage)	Achensee	Danube	indigenous	non-endemic	extant
Teleostei	Scorpaeniformes	Cottidae	Cottus	Cottus gobio (unkown lineage)	Aeger	Rhine	indigenous	non-endemic	extant
Teleostei	Scorpaeniformes	Cottidae	Cottus	Cottus gobio (unkown lineage)	Almsee	Danube	indigenous	non-endemic	extant
Teleostei	Scorpaeniformes	Cottidae	Cottus	Cottus gobio (unkown lineage)	Altausseer	Danube	indigenous	non-endemic	extant
Teleostei	Scorpaeniformes	Cottidae	Cottus	Cottus gobio (unkown lineage)	Attersee	Danube	indigenous	non-endemic	extant
Teleostei	Scorpaeniformes	Cottidae	Cottus	Cottus gobio (unkown lineage)	Erlaufsee	Danube	indigenous	non-endemic	extant
Teleostei	Scorpaeniformes	Cottidae	Cottus	Cottus gobio (unkown lineage)	Fuschlsee	Danube	indigenous	non-endemic	extant
Teleostei	Scorpaeniformes	Cottidae	Cottus	Cottus gobio (unkown lineage)	Grundlsee	Danube	indigenous	non-endemic	extant
Teleostei	Scorpaeniformes	Cottidae	Cottus	Cottus gobio (unkown lineage)	Hallstaetter.See	Danube	indigenous	non-endemic	extant
Teleostei	Scorpaeniformes	Cottidae	Cottus	Cottus gobio (unkown lineage)	Heiterwangersee	Danube	indigenous	non-endemic	extant
Teleostei	Scorpaeniformes	Cottidae	Cottus	Cottus gobio (unkown lineage)	Hintersee	Danube	indigenous	non-endemic	extant
Teleostei	Scorpaeniformes	Cottidae	Cottus	Cottus gobio (unkown lineage)	Lauerz	Rhine	indigenous	non-endemic	extant
Teleostei	Scorpaeniformes	Cottidae	Cottus	Cottus gobio (unkown lineage)	Lungern	Rhine	indigenous	non-endemic	extant
Teleostei	Scorpaeniformes	Cottidae	Cottus	Cottus gobio (unkown lineage)	Lunzer.See	Danube	indigenous	non-endemic	extant
Teleostei	Scorpaeniformes	Cottidae	Cottus	Cottus gobio (unkown lineage)	Mondsee	Danube	indigenous	non-endemic	extant
Teleostei	Scorpaeniformes	Cottidae	Cottus	Cottus gobio (unkown lineage)	Plansee	Danube	indigenous	non-endemic	extant
Teleostei	Scorpaeniformes	Cottidae	Cottus	Cottus gobio (unkown lineage)	Toplitzsee	Danube	indigenous	non-endemic	extant
Teleostei	Scorpaeniformes	Cottidae	Cottus	Cottus gobio (unkown lineage)	Traunsee	Danube	indigenous	non-endemic	extant
Teleostei	Scorpaeniformes	Cottidae	Cottus	Cottus gobio (unkown lineage)	Vilsalpsee	Danube	indigenous	non-endemic	extant
Teleostei	Scorpaeniformes	Cottidae	Cottus	Cottus gobio (unkown lineage)	Vorderer.Gosausee	Danube	indigenous	non-endemic	extant
Teleostei	Scorpaeniformes	Cottidae	Cottus	Cottus gobio (unkown lineage)	Walchsee	Danube	indigenous	non-endemic	extinct or extirpated
Teleostei	Scorpaeniformes	Cottidae	Cottus	Cottus gobio (unkown lineage)	Wolfgangsee	Danube	indigenous	non-endemic	extant
Teleostei	Scorpaeniformes	Cottidae	Cottus	Cottus gobio (unkown lineage)	Zellersee	Danube	indigenous	non-endemic	extinct or extirpated
Teleostei	Scorpaeniformes	Cottidae	Cottus	Cottus sp. (Po lineage)	Como	Po	indigenous	non-endemic	extant
Teleostei	Scorpaeniformes	Cottidae	Cottus	Cottus sp. (Po lineage)	Garda	Po	indigenous	non-endemic	extant
Teleostei	Scorpaeniformes	Cottidae	Cottus	Cottus sp. (Po lineage)	Maggiore	Po	indigenous	non-endemic	extant
Teleostei	Scorpaeniformes	Cottidae	Cottus	Cottus sp. (Po lineage)	Mezzola	Po	indigenous	non-endemic	extant
Teleostei	Scorpaeniformes	Cottidae	Cottus	Cottus sp. (Po lineage)	Poschiavo	Po	indigenous	non-endemic	extant
Teleostei	Scorpaeniformes	Cottidae	Cottus	Cottus sp. (Profundal Po)	Garda	Po	indigenous	non-endemic	extant
Teleostei	Scorpaeniformes	Cottidae	Cottus	Cottus sp. (Profundal Po)	Maggiore	Po	indigenous	non-endemic	extant
Teleostei	Scorpaeniformes	Cottidae	Cottus	Cottus sp. (Rhone)	Annecy	Rhone	indigenous	non-endemic	extant
Teleostei	Scorpaeniformes	Cottidae	Cottus	Cottus sp. (Rhone)	Chalain	Rhone	indigenous	non-endemic	extant
Teleostei	Scorpaeniformes	Cottidae	Cottus	Cottus sp. (unknown lineage)	Lugano	Po	indigenous	non-endemic	extant
Teleostei	Scorpaeniformes	Cottidae	Cottus	Cottus sp. (unknown lineage)	Sempach	Rhine	indigenous	non-endemic	extant
Teleostei	Scorpaeniformes	Cottidae	Cottus	Cottus sp. (unknown lineage)	Zug	Rhine	indigenous	non-endemic	extant
Teleostei	Cypriniformes	Cyprinidae	Ctenopharyngodon	Ctenopharyngodon idella	Constance	Rhine	non-indigenous	exotic	extant
Teleostei	Cypriniformes	Cyprinidae	Ctenopharyngodon	Ctenopharyngodon idella	Walen	Rhine	non-indigenous	exotic	extant
Teleostei	Cypriniformes	Cyprinidae	Cyprinus	Cyprinus carpio	Aeger	Rhine	indigenous	non-endemic	extant
Teleostei	Cypriniformes	Cyprinidae	Cyprinus	Cyprinus carpio	Attersee	Danube	non-indigenous	translocated	extant
Teleostei	Cypriniformes	Cyprinidae	Cyprinus	Cyprinus carpio	Baldegg	Rhine	indigenous	non-endemic	extant
Teleostei	Cypriniformes	Cyprinidae	Cyprinus	Cyprinus carpio	Biel	Rhine	indigenous	non-endemic	extant
Teleostei	Cypriniformes	Cyprinidae	Cyprinus	Cyprinus carpio	Brenet	Rhine	indigenous	non-endemic	extant
Teleostei	Cypriniformes	Cyprinidae	Cyprinus	Cyprinus carpio	Bret	Rhone	indigenous	non-endemic	extant
Teleostei	Cypriniformes	Cyprinidae	Cyprinus	Cyprinus carpio	Brienz	Rhine	indigenous	non-endemic	extant
Teleostei	Cypriniformes	Cyprinidae	Cyprinus	Cyprinus carpio	Como	Po	indigenous	non-endemic	extant
Teleostei	Cypriniformes	Cyprinidae	Cyprinus	Cyprinus carpio	Constance	Rhine	indigenous	non-endemic	extant
Teleostei	Cypriniformes	Cyprinidae	Cyprinus	Cyprinus carpio	Faakersee	Danube	non-indigenous	translocated	extant
Teleostei	Cypriniformes	Cyprinidae	Cyprinus	Cyprinus carpio	Fuschlsee	Danube	non-indigenous	translocated	extant
Teleostei	Cypriniformes	Cyprinidae	Cyprinus	Cyprinus carpio	Garda	Po	indigenous	non-endemic	extant
Teleostei	Cypriniformes	Cyprinidae	Cyprinus	Cyprinus carpio	Geneva	Rhone	indigenous	non-endemic	extant
Teleostei	Cypriniformes	Cyprinidae	Cyprinus	Cyprinus carpio	Grabensee	Danube	non-indigenous	translocated	extant
Teleostei	Cypriniformes	Cyprinidae	Cyprinus	Cyprinus carpio	Greifensee	Rhine	indigenous	non-endemic	extant
Teleostei	Cypriniformes	Cyprinidae	Cyprinus	Cyprinus carpio	Haldensee	Danube	non-indigenous	translocated	extant
Teleostei	Cypriniformes	Cyprinidae	Cyprinus	Cyprinus carpio	Hallwil	Rhine	indigenous	non-endemic	extant
Teleostei	Cypriniformes	Cyprinidae	Cyprinus	Cyprinus carpio	Hintersteiner.See	Danube	non-indigenous	translocated	extant
Teleostei	Cypriniformes	Cyprinidae	Cyprinus	Cyprinus carpio	Idro	Po	indigenous	non-endemic	extant
Teleostei	Cypriniformes	Cyprinidae	Cyprinus	Cyprinus carpio	Irrsee	Danube	non-indigenous	translocated	extant
Teleostei	Cypriniformes	Cyprinidae	Cyprinus	Cyprinus carpio	Iseo	Po	indigenous	non-endemic	extant
Teleostei	Cypriniformes	Cyprinidae	Cyprinus	Cyprinus carpio	Joux	Rhine	indigenous	non-endemic	extant
Teleostei	Cypriniformes	Cyprinidae	Cyprinus	Cyprinus carpio	Keutschacher.See	Danube	indigenous	non-endemic	extant
Teleostei	Cypriniformes	Cyprinidae	Cyprinus	Cyprinus carpio	Klopeinersee	Danube	non-indigenous	translocated	extant
Teleostei	Cypriniformes	Cyprinidae	Cyprinus	Cyprinus carpio	Laengsee	Danube	indigenous	non-endemic	extant
Teleostei	Cypriniformes	Cyprinidae	Cyprinus	Cyprinus carpio	Lucerne	Rhine	indigenous	non-endemic	extant
Teleostei	Cypriniformes	Cyprinidae	Cyprinus	Cyprinus carpio	Lugano	Po	indigenous	non-endemic	extant
Teleostei	Cypriniformes	Cyprinidae	Cyprinus	Cyprinus carpio	Lungern	Rhine	indigenous	non-endemic	extant
Teleostei	Cypriniformes	Cyprinidae	Cyprinus	Cyprinus carpio	Lunzer.See	Danube	non-indigenous	translocated	extant
Teleostei	Cypriniformes	Cyprinidae	Cyprinus	Cyprinus carpio	Maggiore	Po	indigenous	non-endemic	extant
Teleostei	Cypriniformes	Cyprinidae	Cyprinus	Cyprinus carpio	Mattsee	Danube	non-indigenous	translocated	extant
Teleostei	Cypriniformes	Cyprinidae	Cyprinus	Cyprinus carpio	Millstaetter	Danube	non-indigenous	translocated	extant
Teleostei	Cypriniformes	Cyprinidae	Cyprinus	Cyprinus carpio	Mondsee	Danube	non-indigenous	translocated	extant
Teleostei	Cypriniformes	Cyprinidae	Cyprinus	Cyprinus carpio	Morat	Rhine	indigenous	non-endemic	extant
Teleostei	Cypriniformes	Cyprinidae	Cyprinus	Cyprinus carpio	Neuchatel	Rhine	indigenous	non-endemic	extant
Teleostei	Cypriniformes	Cyprinidae	Cyprinus	Cyprinus carpio	Obertrumersee	Danube	non-indigenous	translocated	extant
Teleostei	Cypriniformes	Cyprinidae	Cyprinus	Cyprinus carpio	Offensee	Danube	non-indigenous	translocated	extant
Teleostei	Cypriniformes	Cyprinidae	Cyprinus	Cyprinus carpio	Ossiachersee	Danube	indigenous	non-endemic	extant
Teleostei	Cypriniformes	Cyprinidae	Cyprinus	Cyprinus carpio	Pfaffikersee	Rhine	indigenous	non-endemic	extant
Teleostei	Cypriniformes	Cyprinidae	Cyprinus	Cyprinus carpio	Pressegger.See	Danube	indigenous	non-endemic	extant
Teleostei	Cypriniformes	Cyprinidae	Cyprinus	Cyprinus carpio	Rousses	Rhone	indigenous	non-endemic	extant
Teleostei	Cypriniformes	Cyprinidae	Cyprinus	Cyprinus carpio	Sarnen	Rhine	indigenous	non-endemic	extant
Teleostei	Cypriniformes	Cyprinidae	Cyprinus	Cyprinus carpio	Sempach	Rhine	indigenous	non-endemic	extant
Teleostei	Cypriniformes	Cyprinidae	Cyprinus	Cyprinus carpio	Thun	Rhine	indigenous	non-endemic	extant
Teleostei	Cypriniformes	Cyprinidae	Cyprinus	Cyprinus carpio	Traunsee	Danube	non-indigenous	translocated	extant
Teleostei	Cypriniformes	Cyprinidae	Cyprinus	Cyprinus carpio	Walchsee	Danube	non-indigenous	translocated	extant
Teleostei	Cypriniformes	Cyprinidae	Cyprinus	Cyprinus carpio	Walen	Rhine	indigenous	non-endemic	extant
Teleostei	Cypriniformes	Cyprinidae	Cyprinus	Cyprinus carpio	Wallersee	Danube	non-indigenous	translocated	extant
Teleostei	Cypriniformes	Cyprinidae	Cyprinus	Cyprinus carpio	Weissensee	Danube	non-indigenous	translocated	extant
Teleostei	Cypriniformes	Cyprinidae	Cyprinus	Cyprinus carpio	Woerthersee	Danube	indigenous	non-endemic	extant
Teleostei	Cypriniformes	Cyprinidae	Cyprinus	Cyprinus carpio	Wolfgangsee	Danube	non-indigenous	translocated	extant
Teleostei	Cypriniformes	Cyprinidae	Cyprinus	Cyprinus carpio	Zellersee	Danube	non-indigenous	translocated	extant
Teleostei	Cypriniformes	Cyprinidae	Cyprinus	Cyprinus carpio	Zug	Rhine	indigenous	non-endemic	extant
Teleostei	Cypriniformes	Cyprinidae	Cyprinus	Cyprinus carpio	Zurich	Rhine	indigenous	non-endemic	extant
Teleostei	Esociformes	Esocidae	Esox	Esox cisalpinus	Como	Po	indigenous	non-endemic	extant
Teleostei	Esociformes	Esocidae	Esox	Esox cisalpinus	Garda	Po	indigenous	non-endemic	extant
Teleostei	Esociformes	Esocidae	Esox	Esox cisalpinus	Idro	Po	indigenous	non-endemic	extant
Teleostei	Esociformes	Esocidae	Esox	Esox cisalpinus	Iseo	Po	indigenous	non-endemic	extant
Teleostei	Esociformes	Esocidae	Esox	Esox cisalpinus	Lugano	Po	indigenous	non-endemic	extant
Teleostei	Esociformes	Esocidae	Esox	Esox cisalpinus	Maggiore	Po	indigenous	non-endemic	extant
Teleostei	Esociformes	Esocidae	Esox	Esox cisalpinus	Mezzola	Po	indigenous	non-endemic	extant
Teleostei	Esociformes	Esocidae	Esox	Esox cisalpinus	Varese	Po	indigenous	non-endemic	extant
Teleostei	Esociformes	Esocidae	Esox	Esox lucius	Achensee	Danube	indigenous	non-endemic	extant
Teleostei	Esociformes	Esocidae	Esox	Esox lucius	Aeger	Rhine	indigenous	non-endemic	extant
Teleostei	Esociformes	Esocidae	Esox	Esox lucius	Annecy	Rhone	indigenous	non-endemic	extant
Teleostei	Esociformes	Esocidae	Esox	Esox lucius	Attersee	Danube	indigenous	non-endemic	extant
Teleostei	Esociformes	Esocidae	Esox	Esox lucius	Baldegg	Rhine	indigenous	non-endemic	extant
Teleostei	Esociformes	Esocidae	Esox	Esox lucius	Biel	Rhine	indigenous	non-endemic	extant
Teleostei	Esociformes	Esocidae	Esox	Esox lucius	Bonlieu	Rhone	indigenous	non-endemic	extant
Teleostei	Esociformes	Esocidae	Esox	Esox lucius	Bourget	Rhone	indigenous	non-endemic	extant
Teleostei	Esociformes	Esocidae	Esox	Esox lucius	Brenet	Rhine	indigenous	non-endemic	extant
Teleostei	Esociformes	Esocidae	Esox	Esox lucius	Bret	Rhone	indigenous	non-endemic	extant
Teleostei	Esociformes	Esocidae	Esox	Esox lucius	Brienz	Rhine	indigenous	non-endemic	extant
Teleostei	Esociformes	Esocidae	Esox	Esox lucius	Chalain	Rhone	indigenous	non-endemic	extant
Teleostei	Esociformes	Esocidae	Esox	Esox lucius	Constance	Rhine	indigenous	non-endemic	extant
Teleostei	Esociformes	Esocidae	Esox	Esox lucius	Erlaufsee	Danube	indigenous	non-endemic	extant
Teleostei	Esociformes	Esocidae	Esox	Esox lucius	Faakersee	Danube	indigenous	non-endemic	extant
Teleostei	Esociformes	Esocidae	Esox	Esox lucius	Fuschlsee	Danube	indigenous	non-endemic	extant
Teleostei	Esociformes	Esocidae	Esox	Esox lucius	Geneva	Rhone	indigenous	non-endemic	extant
Teleostei	Esociformes	Esocidae	Esox	Esox lucius	Grabensee	Danube	indigenous	non-endemic	extant
Teleostei	Esociformes	Esocidae	Esox	Esox lucius	Greifensee	Rhine	indigenous	non-endemic	extant
Teleostei	Esociformes	Esocidae	Esox	Esox lucius	Grundlsee	Danube	non-indigenous	translocated	extant
Teleostei	Esociformes	Esocidae	Esox	Esox lucius	Haldensee	Danube	indigenous	non-endemic	extant
Teleostei	Esociformes	Esocidae	Esox	Esox lucius	Hallstaetter.See	Danube	indigenous	non-endemic	extant
Teleostei	Esociformes	Esocidae	Esox	Esox lucius	Hallwil	Rhine	indigenous	non-endemic	extant
Teleostei	Esociformes	Esocidae	Esox	Esox lucius	Irrsee	Danube	indigenous	non-endemic	extant
Teleostei	Esociformes	Esocidae	Esox	Esox lucius	Joux	Rhine	indigenous	non-endemic	extant
Teleostei	Esociformes	Esocidae	Esox	Esox lucius	Keutschacher.See	Danube	indigenous	non-endemic	extant
Teleostei	Esociformes	Esocidae	Esox	Esox lucius	Klopeinersee	Danube	indigenous	non-endemic	extant
Teleostei	Esociformes	Esocidae	Esox	Esox lucius	Laengsee	Danube	indigenous	non-endemic	extant
Teleostei	Esociformes	Esocidae	Esox	Esox lucius	Lucerne	Rhine	indigenous	non-endemic	extant
Teleostei	Esociformes	Esocidae	Esox	Esox lucius	Lugano	Po	non-indigenous	translocated	extant
Teleostei	Esociformes	Esocidae	Esox	Esox lucius	Lungern	Rhine	indigenous	non-endemic	extant
Teleostei	Esociformes	Esocidae	Esox	Esox lucius	Lunzer.See	Danube	non-indigenous	translocated	extant
Teleostei	Esociformes	Esocidae	Esox	Esox lucius	Mattsee	Danube	indigenous	non-endemic	extant
Teleostei	Esociformes	Esocidae	Esox	Esox lucius	Millstaetter	Danube	indigenous	non-endemic	extant
Teleostei	Esociformes	Esocidae	Esox	Esox lucius	Mondsee	Danube	indigenous	non-endemic	extant
Teleostei	Esociformes	Esocidae	Esox	Esox lucius	Morat	Rhine	indigenous	non-endemic	extant
Teleostei	Esociformes	Esocidae	Esox	Esox lucius	Neuchatel	Rhine	indigenous	non-endemic	extant
Teleostei	Esociformes	Esocidae	Esox	Esox lucius	Obertrumersee	Danube	indigenous	non-endemic	extant
Teleostei	Esociformes	Esocidae	Esox	Esox lucius	Offensee	Danube	non-indigenous	translocated	extant
Teleostei	Esociformes	Esocidae	Esox	Esox lucius	Ossiachersee	Danube	indigenous	non-endemic	extant
Teleostei	Esociformes	Esocidae	Esox	Esox lucius	Pfaffikersee	Rhine	indigenous	non-endemic	extant
Teleostei	Esociformes	Esocidae	Esox	Esox lucius	Pressegger.See	Danube	indigenous	non-endemic	extant
Teleostei	Esociformes	Esocidae	Esox	Esox lucius	Remoray	Rhone	indigenous	non-endemic	extant
Teleostei	Esociformes	Esocidae	Esox	Esox lucius	Rousses	Rhone	indigenous	non-endemic	extant
Teleostei	Esociformes	Esocidae	Esox	Esox lucius	Saint-Point	Rhone	indigenous	non-endemic	extant
Teleostei	Esociformes	Esocidae	Esox	Esox lucius	Sarnen	Rhine	indigenous	non-endemic	extant
Teleostei	Esociformes	Esocidae	Esox	Esox lucius	Sempach	Rhine	indigenous	non-endemic	extant
Teleostei	Esociformes	Esocidae	Esox	Esox lucius	Thun	Rhine	indigenous	non-endemic	extant
Teleostei	Esociformes	Esocidae	Esox	Esox lucius	Toplitzsee	Danube	non-indigenous	translocated	extant
Teleostei	Esociformes	Esocidae	Esox	Esox lucius	Traunsee	Danube	indigenous	non-endemic	extant
Teleostei	Esociformes	Esocidae	Esox	Esox lucius	Walchsee	Danube	indigenous	non-endemic	extant
Teleostei	Esociformes	Esocidae	Esox	Esox lucius	Walen	Rhine	indigenous	non-endemic	extant
Teleostei	Esociformes	Esocidae	Esox	Esox lucius	Wallersee	Danube	indigenous	non-endemic	extant
Teleostei	Esociformes	Esocidae	Esox	Esox lucius	Weissensee	Danube	non-indigenous	translocated	extant
Teleostei	Esociformes	Esocidae	Esox	Esox lucius	Woerthersee	Danube	indigenous	non-endemic	extant
Teleostei	Esociformes	Esocidae	Esox	Esox lucius	Wolfgangsee	Danube	indigenous	non-endemic	extant
Teleostei	Esociformes	Esocidae	Esox	Esox lucius	Zellersee	Danube	indigenous	non-endemic	extant
Teleostei	Esociformes	Esocidae	Esox	Esox lucius	Zug	Rhine	indigenous	non-endemic	extant
Teleostei	Esociformes	Esocidae	Esox	Esox lucius	Zurich	Rhine	indigenous	non-endemic	extant
Teleostei	Cyprinodontiformes	Poeciliidae	Gambusia	Gambusia holbrooki	Varese	Po	non-indigenous	exotic	extant
Teleostei	Gasterosteiformes	Gasterosteidae	Gasterosteus	Gasterosteus aculeatus	Biel	Rhine	non-indigenous	translocated	extant
Teleostei	Gasterosteiformes	Gasterosteidae	Gasterosteus	Gasterosteus aculeatus	Constance	Rhine	non-indigenous	translocated	extant
Teleostei	Gasterosteiformes	Gasterosteidae	Gasterosteus	Gasterosteus aculeatus	Lucerne	Rhine	non-indigenous	translocated	extant
Teleostei	Gasterosteiformes	Gasterosteidae	Gasterosteus	Gasterosteus aculeatus	Neuchatel	Rhine	non-indigenous	translocated	extant
Teleostei	Gasterosteiformes	Gasterosteidae	Gasterosteus	Gasterosteus aculeatus	Walen	Rhine	non-indigenous	translocated	extant
Teleostei	Gasterosteiformes	Gasterosteidae	Gasterosteus	Gasterosteus aculeatus	Zug	Rhine	non-indigenous	translocated	extant
Teleostei	Gasterosteiformes	Gasterosteidae	Gasterosteus	Gasterosteus aculeatus	Zurich	Rhine	non-indigenous	translocated	extant
Teleostei	Gasterosteiformes	Gasterosteidae	Gasterosteus	Gasterosteus gymnurus	Garda	Po	indigenous	non-endemic	extant
Teleostei	Gasterosteiformes	Gasterosteidae	Gasterosteus	Gasterosteus gymnurus	Geneva	Rhone	non-indigenous	translocated	extant
Teleostei	Gasterosteiformes	Gasterosteidae	Gasterosteus	Gasterosteus gymnurus	Maggiore	Po	indigenous	non-endemic	extant
Teleostei	Gasterosteiformes	Gasterosteidae	Gasterosteus	Gasterosteus gymnurus	Neuchatel	Rhine	non-indigenous	translocated	extant
Teleostei	Cypriniformes	Cyprinidae	Gobio	Gobio gobio	Aeger	Rhine	indigenous	non-endemic	extant
Teleostei	Cypriniformes	Cyprinidae	Gobio	Gobio gobio	Annecy	Rhone	indigenous	non-endemic	extant
Teleostei	Cypriniformes	Cyprinidae	Gobio	Gobio gobio	Baldegg	Rhine	indigenous	non-endemic	extant
Teleostei	Cypriniformes	Cyprinidae	Gobio	Gobio gobio	Biel	Rhine	indigenous	non-endemic	extant
Teleostei	Cypriniformes	Cyprinidae	Gobio	Gobio gobio	Bourget	Rhone	indigenous	non-endemic	extant
Teleostei	Cypriniformes	Cyprinidae	Gobio	Gobio gobio	Bret	Rhone	indigenous	non-endemic	extant
Teleostei	Cypriniformes	Cyprinidae	Gobio	Gobio gobio	Brienz	Rhine	indigenous	non-endemic	extant
Teleostei	Cypriniformes	Cyprinidae	Gobio	Gobio gobio	Constance	Rhine	indigenous	non-endemic	extant
Teleostei	Cypriniformes	Cyprinidae	Gobio	Gobio gobio	Faakersee	Danube	indigenous	non-endemic	extinct or extirpated
Teleostei	Cypriniformes	Cyprinidae	Gobio	Gobio gobio	Geneva	Rhone	indigenous	non-endemic	extant
Teleostei	Cypriniformes	Cyprinidae	Gobio	Gobio gobio	Hallwil	Rhine	indigenous	non-endemic	extant
Teleostei	Cypriniformes	Cyprinidae	Gobio	Gobio gobio	Lauerz	Rhine	indigenous	non-endemic	extant
Teleostei	Cypriniformes	Cyprinidae	Gobio	Gobio gobio	Lucerne	Rhine	indigenous	non-endemic	extant
Teleostei	Cypriniformes	Cyprinidae	Gobio	Gobio gobio	Lunzer.See	Danube	indigenous	non-endemic	extant
Teleostei	Cypriniformes	Cyprinidae	Gobio	Gobio gobio	Millstaetter	Danube	indigenous	non-endemic	extinct or extirpated
Teleostei	Cypriniformes	Cyprinidae	Gobio	Gobio gobio	Morat	Rhine	indigenous	non-endemic	extant
Teleostei	Cypriniformes	Cyprinidae	Gobio	Gobio gobio	Neuchatel	Rhine	indigenous	non-endemic	extant
Teleostei	Cypriniformes	Cyprinidae	Gobio	Gobio gobio	Pfaffikersee	Rhine	indigenous	non-endemic	extant
Teleostei	Cypriniformes	Cyprinidae	Gobio	Gobio gobio	Sarnen	Rhine	indigenous	non-endemic	extant
Teleostei	Cypriniformes	Cyprinidae	Gobio	Gobio gobio	Sempach	Rhine	indigenous	non-endemic	extant
Teleostei	Cypriniformes	Cyprinidae	Gobio	Gobio gobio	Thun	Rhine	indigenous	non-endemic	extant
Teleostei	Cypriniformes	Cyprinidae	Gobio	Gobio gobio	Walen	Rhine	indigenous	non-endemic	extant
Teleostei	Cypriniformes	Cyprinidae	Gobio	Gobio gobio	Weissensee	Danube	indigenous	non-endemic	extinct or extirpated
Teleostei	Cypriniformes	Cyprinidae	Gobio	Gobio gobio	Woerthersee	Danube	indigenous	non-endemic	extinct or extirpated
Teleostei	Cypriniformes	Cyprinidae	Gobio	Gobio gobio	Zug	Rhine	indigenous	non-endemic	extant
Teleostei	Cypriniformes	Cyprinidae	Gobio	Gobio gobio	Zurich	Rhine	indigenous	non-endemic	extant
Teleostei	Cypriniformes	Cyprinidae	Gobio	Gobio obtusirostris	Constance	Rhine	indigenous	non-endemic	extant
Teleostei	Cypriniformes	Cyprinidae	Gobio	Gobio sp. (unknown lineage)	Como	Po	indigenous	non-endemic	extant
Teleostei	Cypriniformes	Cyprinidae	Gobio	Gobio sp. (unknown lineage)	Garda	Po	indigenous	non-endemic	extant
Teleostei	Cypriniformes	Cyprinidae	Gobio	Gobio sp. (unknown lineage)	Lugano	Po	indigenous	non-endemic	extant
Teleostei	Cypriniformes	Cyprinidae	Gobio	Gobio sp. (unknown lineage)	Maggiore	Po	indigenous	non-endemic	extant
Actinopterygii	Perciformes	Percidae	Gymnocephalus	Gymnocephalus cernua	Aeger	Rhine	non-indigenous	translocated	extant
Actinopterygii	Perciformes	Percidae	Gymnocephalus	Gymnocephalus cernua	Attersee	Danube	non-indigenous	translocated	extant
Actinopterygii	Perciformes	Percidae	Gymnocephalus	Gymnocephalus cernua	Bourget	Rhone	non-indigenous	translocated	extant
Actinopterygii	Perciformes	Percidae	Gymnocephalus	Gymnocephalus cernua	Constance	Rhine	non-indigenous	translocated	extant
Actinopterygii	Perciformes	Percidae	Gymnocephalus	Gymnocephalus cernua	Garda	Po	indigenous	non-endemic	extant
Actinopterygii	Perciformes	Percidae	Gymnocephalus	Gymnocephalus cernua	Geneva	Rhone	non-indigenous	translocated	extant
Actinopterygii	Perciformes	Percidae	Gymnocephalus	Gymnocephalus cernua	Grabensee	Danube	non-indigenous	translocated	extant
Actinopterygii	Perciformes	Percidae	Gymnocephalus	Gymnocephalus cernua	Hallwil	Rhine	non-indigenous	translocated	extant
Actinopterygii	Perciformes	Percidae	Gymnocephalus	Gymnocephalus cernua	Irrsee	Danube	non-indigenous	translocated	extant
Actinopterygii	Perciformes	Percidae	Gymnocephalus	Gymnocephalus cernua	Klopeinersee	Danube	non-indigenous	translocated	extant
Actinopterygii	Perciformes	Percidae	Gymnocephalus	Gymnocephalus cernua	Lucerne	Rhine	non-indigenous	translocated	extant
Actinopterygii	Perciformes	Percidae	Gymnocephalus	Gymnocephalus cernua	Lungern	Rhine	non-indigenous	translocated	extant
Actinopterygii	Perciformes	Percidae	Gymnocephalus	Gymnocephalus cernua	Maggiore	Po	non-indigenous	translocated	extant
Actinopterygii	Perciformes	Percidae	Gymnocephalus	Gymnocephalus cernua	Mattsee	Danube	non-indigenous	translocated	extant
Actinopterygii	Perciformes	Percidae	Gymnocephalus	Gymnocephalus cernua	Millstaetter	Danube	non-indigenous	translocated	extant
Actinopterygii	Perciformes	Percidae	Gymnocephalus	Gymnocephalus cernua	Mondsee	Danube	non-indigenous	translocated	extant
Actinopterygii	Perciformes	Percidae	Gymnocephalus	Gymnocephalus cernua	Morat	Rhine	non-indigenous	translocated	extant
Actinopterygii	Perciformes	Percidae	Gymnocephalus	Gymnocephalus cernua	Obertrumersee	Danube	non-indigenous	translocated	extant
Actinopterygii	Perciformes	Percidae	Gymnocephalus	Gymnocephalus cernua	Ossiachersee	Danube	non-indigenous	translocated	extant
Actinopterygii	Perciformes	Percidae	Gymnocephalus	Gymnocephalus cernua	Pfaffikersee	Rhine	non-indigenous	translocated	extant
Actinopterygii	Perciformes	Percidae	Gymnocephalus	Gymnocephalus cernua	Sarnen	Rhine	non-indigenous	translocated	extant
Actinopterygii	Perciformes	Percidae	Gymnocephalus	Gymnocephalus cernua	Sempach	Rhine	non-indigenous	translocated	extant
Actinopterygii	Perciformes	Percidae	Gymnocephalus	Gymnocephalus cernua	Traunsee	Danube	non-indigenous	translocated	extant
Actinopterygii	Perciformes	Percidae	Gymnocephalus	Gymnocephalus cernua	Wallersee	Danube	non-indigenous	translocated	extant
Actinopterygii	Perciformes	Percidae	Gymnocephalus	Gymnocephalus cernua	Weissensee	Danube	non-indigenous	translocated	extant
Actinopterygii	Perciformes	Percidae	Gymnocephalus	Gymnocephalus cernua	Woerthersee	Danube	non-indigenous	translocated	extant
Actinopterygii	Perciformes	Percidae	Gymnocephalus	Gymnocephalus cernua	Wolfgangsee	Danube	non-indigenous	translocated	extant
Actinopterygii	Perciformes	Percidae	Gymnocephalus	Gymnocephalus cernua	Zug	Rhine	non-indigenous	translocated	extant
Actinopterygii	Perciformes	Percidae	Gymnocephalus	Gymnocephalus cernua	Zurich	Rhine	non-indigenous	translocated	extant
Teleostei	Salmoniformes	Salmonidae	Hucho	Hucho hucho	Constance	Rhine	indigenous	non-endemic	extinct or extirpated
Cephalaspidomorphi	Petromyzontiformes	Petromyzontidae	Lampetra	Lampetra planeri	Biel	Rhine	indigenous	non-endemic	extant
Cephalaspidomorphi	Petromyzontiformes	Petromyzontidae	Lampetra	Lampetra planeri	Constance	Rhine	indigenous	non-endemic	extant
Cephalaspidomorphi	Petromyzontiformes	Petromyzontidae	Lampetra	Lampetra planeri	Lucerne	Rhine	indigenous	non-endemic	extant
Cephalaspidomorphi	Petromyzontiformes	Petromyzontidae	Lampetra	Lampetra planeri	Neuchatel	Rhine	indigenous	non-endemic	extant
Cephalaspidomorphi	Petromyzontiformes	Petromyzontidae	Lampetra	Lampetra planeri	Sarnen	Rhine	indigenous	non-endemic	extant
Cephalaspidomorphi	Petromyzontiformes	Petromyzontidae	Lampetra	Lampetra planeri	Thun	Rhine	indigenous	non-endemic	extant
Cephalaspidomorphi	Petromyzontiformes	Petromyzontidae	Lampetra	Lampetra planeri	Zurich	Rhine	indigenous	non-endemic	extant
Cephalaspidomorphi	Petromyzontiformes	Petromyzontidae	Lampetra	Lampetra zanandreai	Garda	Po	indigenous	non-endemic	extant
Cephalaspidomorphi	Petromyzontiformes	Petromyzontidae	Lampetra	Lampetra zanandreai	Lugano	Po	indigenous	non-endemic	extant
Cephalaspidomorphi	Petromyzontiformes	Petromyzontidae	Lampetra	Lampetra zanandreai	Maggiore	Po	indigenous	non-endemic	extant
Teleostei	Perciformes	Centrarchidae	Lepomis	Lepomis gibbosus	Aeger	Rhine	indigenous	non-endemic	extant
Teleostei	Perciformes	Centrarchidae	Lepomis	Lepomis gibbosus	Biel	Rhine	non-indigenous	exotic	extant
Teleostei	Perciformes	Centrarchidae	Lepomis	Lepomis gibbosus	Bourget	Rhone	non-indigenous	exotic	extant
Teleostei	Perciformes	Centrarchidae	Lepomis	Lepomis gibbosus	Chalain	Rhone	non-indigenous	exotic	extant
Teleostei	Perciformes	Centrarchidae	Lepomis	Lepomis gibbosus	Como	Po	non-indigenous	exotic	extant
Teleostei	Perciformes	Centrarchidae	Lepomis	Lepomis gibbosus	Constance	Rhine	non-indigenous	exotic	extant
Teleostei	Perciformes	Centrarchidae	Lepomis	Lepomis gibbosus	Garda	Po	non-indigenous	exotic	extant
Teleostei	Perciformes	Centrarchidae	Lepomis	Lepomis gibbosus	Geneva	Rhone	non-indigenous	exotic	extant
Teleostei	Perciformes	Centrarchidae	Lepomis	Lepomis gibbosus	Grabensee	Danube	non-indigenous	translocated	extant
Teleostei	Perciformes	Centrarchidae	Lepomis	Lepomis gibbosus	Greifensee	Rhine	non-indigenous	exotic	extant
Teleostei	Perciformes	Centrarchidae	Lepomis	Lepomis gibbosus	Hallwil	Rhine	non-indigenous	exotic	extant
Teleostei	Perciformes	Centrarchidae	Lepomis	Lepomis gibbosus	Idro	Po	non-indigenous	exotic	extant
Teleostei	Perciformes	Centrarchidae	Lepomis	Lepomis gibbosus	Irrsee	Danube	non-indigenous	translocated	extant
Teleostei	Perciformes	Centrarchidae	Lepomis	Lepomis gibbosus	Iseo	Po	non-indigenous	exotic	extant
Teleostei	Perciformes	Centrarchidae	Lepomis	Lepomis gibbosus	Keutschacher.See	Danube	non-indigenous	translocated	extant
Teleostei	Perciformes	Centrarchidae	Lepomis	Lepomis gibbosus	Klopeinersee	Danube	non-indigenous	translocated	extant
Teleostei	Perciformes	Centrarchidae	Lepomis	Lepomis gibbosus	Lauerz	Rhine	indigenous	non-endemic	extant
Teleostei	Perciformes	Centrarchidae	Lepomis	Lepomis gibbosus	Lucerne	Rhine	non-indigenous	exotic	extant
Teleostei	Perciformes	Centrarchidae	Lepomis	Lepomis gibbosus	Lugano	Po	non-indigenous	exotic	extant
Teleostei	Perciformes	Centrarchidae	Lepomis	Lepomis gibbosus	Maggiore	Po	non-indigenous	exotic	extant
Teleostei	Perciformes	Centrarchidae	Lepomis	Lepomis gibbosus	Mattsee	Danube	non-indigenous	translocated	extant
Teleostei	Perciformes	Centrarchidae	Lepomis	Lepomis gibbosus	Mezzola	Po	non-indigenous	exotic	extant
Teleostei	Perciformes	Centrarchidae	Lepomis	Lepomis gibbosus	Neuchatel	Rhine	non-indigenous	exotic	extant
Teleostei	Perciformes	Centrarchidae	Lepomis	Lepomis gibbosus	Obertrumersee	Danube	non-indigenous	translocated	extant
Teleostei	Perciformes	Centrarchidae	Lepomis	Lepomis gibbosus	Ossiachersee	Danube	non-indigenous	translocated	extant
Teleostei	Perciformes	Centrarchidae	Lepomis	Lepomis gibbosus	Pfaffikersee	Rhine	non-indigenous	exotic	extant
Teleostei	Perciformes	Centrarchidae	Lepomis	Lepomis gibbosus	Sempach	Rhine	non-indigenous	exotic	extant
Teleostei	Perciformes	Centrarchidae	Lepomis	Lepomis gibbosus	Varese	Po	non-indigenous	exotic	extant
Teleostei	Perciformes	Centrarchidae	Lepomis	Lepomis gibbosus	Wallersee	Danube	non-indigenous	translocated	extant
Teleostei	Perciformes	Centrarchidae	Lepomis	Lepomis gibbosus	Woerthersee	Danube	non-indigenous	translocated	extant
Teleostei	Perciformes	Centrarchidae	Lepomis	Lepomis gibbosus	Zug	Rhine	non-indigenous	exotic	extant
Teleostei	Perciformes	Centrarchidae	Lepomis	Lepomis gibbosus	Zurich	Rhine	non-indigenous	exotic	extant
Teleostei	Cypriniformes	Cyprinidae	Leuciscus	Leuciscus aspius	Lugano	Po	non-indigenous	translocated	extant
Teleostei	Cypriniformes	Cyprinidae	Leuciscus	Leuciscus leuciscus	Aeger	Rhine	indigenous	non-endemic	extant
Teleostei	Cypriniformes	Cyprinidae	Leuciscus	Leuciscus leuciscus	Baldegg	Rhine	indigenous	non-endemic	extant
Teleostei	Cypriniformes	Cyprinidae	Leuciscus	Leuciscus leuciscus	Biel	Rhine	indigenous	non-endemic	extant
Teleostei	Cypriniformes	Cyprinidae	Leuciscus	Leuciscus leuciscus	Bonlieu	Rhone	indigenous	non-endemic	extant
Teleostei	Cypriniformes	Cyprinidae	Leuciscus	Leuciscus leuciscus	Brenet	Rhine	indigenous	non-endemic	extant
Teleostei	Cypriniformes	Cyprinidae	Leuciscus	Leuciscus leuciscus	Brienz	Rhine	indigenous	non-endemic	extant
Teleostei	Cypriniformes	Cyprinidae	Leuciscus	Leuciscus leuciscus	Chalain	Rhone	indigenous	non-endemic	extant
Teleostei	Cypriniformes	Cyprinidae	Leuciscus	Leuciscus leuciscus	Constance	Rhine	indigenous	non-endemic	extant
Teleostei	Cypriniformes	Cyprinidae	Leuciscus	Leuciscus leuciscus	Geneva	Rhone	indigenous	non-endemic	extant
Teleostei	Cypriniformes	Cyprinidae	Leuciscus	Leuciscus leuciscus	Hallwil	Rhine	indigenous	non-endemic	extant
Teleostei	Cypriniformes	Cyprinidae	Leuciscus	Leuciscus leuciscus	Joux	Rhine	indigenous	non-endemic	extant
Teleostei	Cypriniformes	Cyprinidae	Leuciscus	Leuciscus leuciscus	Lucerne	Rhine	indigenous	non-endemic	extant
Teleostei	Cypriniformes	Cyprinidae	Leuciscus	Leuciscus leuciscus	Lungern	Rhine	indigenous	non-endemic	extant
Teleostei	Cypriniformes	Cyprinidae	Leuciscus	Leuciscus leuciscus	Morat	Rhine	indigenous	non-endemic	extant
Teleostei	Cypriniformes	Cyprinidae	Leuciscus	Leuciscus leuciscus	Neuchatel	Rhine	indigenous	non-endemic	extant
Teleostei	Cypriniformes	Cyprinidae	Leuciscus	Leuciscus leuciscus	Rousses	Rhone	indigenous	non-endemic	extant
Teleostei	Cypriniformes	Cyprinidae	Leuciscus	Leuciscus leuciscus	Sarnen	Rhine	indigenous	non-endemic	extant
Teleostei	Cypriniformes	Cyprinidae	Leuciscus	Leuciscus leuciscus	Sempach	Rhine	indigenous	non-endemic	extant
Teleostei	Cypriniformes	Cyprinidae	Leuciscus	Leuciscus leuciscus	Thun	Rhine	indigenous	non-endemic	extant
Teleostei	Cypriniformes	Cyprinidae	Leuciscus	Leuciscus leuciscus	Walen	Rhine	indigenous	non-endemic	extant
Teleostei	Cypriniformes	Cyprinidae	Leuciscus	Leuciscus leuciscus	Zug	Rhine	indigenous	non-endemic	extant
Teleostei	Cypriniformes	Cyprinidae	Leuciscus	Leuciscus leuciscus	Zurich	Rhine	indigenous	non-endemic	extant
Teleostei	Gadiformes	Gadidae	Lota	Lota lota	Achensee	Danube	indigenous	non-endemic	extant
Teleostei	Gadiformes	Gadidae	Lota	Lota lota	Aeger	Rhine	indigenous	non-endemic	extant
Teleostei	Gadiformes	Gadidae	Lota	Lota lota	Altausseer	Danube	indigenous	non-endemic	extant
Teleostei	Gadiformes	Gadidae	Lota	Lota lota	Annecy	Rhone	indigenous	non-endemic	extant
Teleostei	Gadiformes	Gadidae	Lota	Lota lota	Attersee	Danube	indigenous	non-endemic	extant
Teleostei	Gadiformes	Gadidae	Lota	Lota lota	Baldegg	Rhine	indigenous	non-endemic	extant
Teleostei	Gadiformes	Gadidae	Lota	Lota lota	Biel	Rhine	indigenous	non-endemic	extant
Teleostei	Gadiformes	Gadidae	Lota	Lota lota	Bourget	Rhone	indigenous	non-endemic	extant
Teleostei	Gadiformes	Gadidae	Lota	Lota lota	Brenet	Rhine	indigenous	non-endemic	extant
Teleostei	Gadiformes	Gadidae	Lota	Lota lota	Brienz	Rhine	indigenous	non-endemic	extant
Teleostei	Gadiformes	Gadidae	Lota	Lota lota	Como	Po	indigenous	non-endemic	extant
Teleostei	Gadiformes	Gadidae	Lota	Lota lota	Constance	Rhine	indigenous	non-endemic	extant
Teleostei	Gadiformes	Gadidae	Lota	Lota lota	Fuschlsee	Danube	indigenous	non-endemic	extant
Teleostei	Gadiformes	Gadidae	Lota	Lota lota	Garda	Po	indigenous	non-endemic	extant
Teleostei	Gadiformes	Gadidae	Lota	Lota lota	Geneva	Rhone	non-indigenous	translocated	extant
Teleostei	Gadiformes	Gadidae	Lota	Lota lota	Grabensee	Danube	indigenous	non-endemic	extinct or extirpated
Teleostei	Gadiformes	Gadidae	Lota	Lota lota	Greifensee	Rhine	indigenous	non-endemic	extant
Teleostei	Gadiformes	Gadidae	Lota	Lota lota	Grundlsee	Danube	indigenous	non-endemic	extant
Teleostei	Gadiformes	Gadidae	Lota	Lota lota	Hallstaetter.See	Danube	indigenous	non-endemic	extant
Teleostei	Gadiformes	Gadidae	Lota	Lota lota	Hallwil	Rhine	indigenous	non-endemic	extant
Teleostei	Gadiformes	Gadidae	Lota	Lota lota	Idro	Po	indigenous	non-endemic	extant
Teleostei	Gadiformes	Gadidae	Lota	Lota lota	Iseo	Po	indigenous	non-endemic	extant
Teleostei	Gadiformes	Gadidae	Lota	Lota lota	Joux	Rhine	indigenous	non-endemic	extant
Teleostei	Gadiformes	Gadidae	Lota	Lota lota	Lucerne	Rhine	indigenous	non-endemic	extant
Teleostei	Gadiformes	Gadidae	Lota	Lota lota	Lugano	Po	indigenous	non-endemic	extant
Teleostei	Gadiformes	Gadidae	Lota	Lota lota	Lungern	Rhine	indigenous	non-endemic	extant
Teleostei	Gadiformes	Gadidae	Lota	Lota lota	Maggiore	Po	indigenous	non-endemic	extant
Teleostei	Gadiformes	Gadidae	Lota	Lota lota	Mattsee	Danube	indigenous	non-endemic	extinct or extirpated
Teleostei	Gadiformes	Gadidae	Lota	Lota lota	Mezzola	Po	indigenous	non-endemic	extant
Teleostei	Gadiformes	Gadidae	Lota	Lota lota	Millstaetter	Danube	indigenous	non-endemic	extinct or extirpated
Teleostei	Gadiformes	Gadidae	Lota	Lota lota	Mondsee	Danube	indigenous	non-endemic	extant
Teleostei	Gadiformes	Gadidae	Lota	Lota lota	Morat	Rhine	indigenous	non-endemic	extant
Teleostei	Gadiformes	Gadidae	Lota	Lota lota	Neuchatel	Rhine	indigenous	non-endemic	extant
Teleostei	Gadiformes	Gadidae	Lota	Lota lota	Obertrumersee	Danube	indigenous	non-endemic	extinct or extirpated
Teleostei	Gadiformes	Gadidae	Lota	Lota lota	Offensee	Danube	indigenous	non-endemic	extant
Teleostei	Gadiformes	Gadidae	Lota	Lota lota	Ossiachersee	Danube	indigenous	non-endemic	extant
Teleostei	Gadiformes	Gadidae	Lota	Lota lota	Sarnen	Rhine	indigenous	non-endemic	extant
Teleostei	Gadiformes	Gadidae	Lota	Lota lota	Sempach	Rhine	indigenous	non-endemic	extant
Teleostei	Gadiformes	Gadidae	Lota	Lota lota	Thun	Rhine	indigenous	non-endemic	extant
Teleostei	Gadiformes	Gadidae	Lota	Lota lota	Toplitzsee	Danube	indigenous	non-endemic	extant
Teleostei	Gadiformes	Gadidae	Lota	Lota lota	Traunsee	Danube	indigenous	non-endemic	extant
Teleostei	Gadiformes	Gadidae	Lota	Lota lota	Vorderer.Gosausee	Danube	indigenous	non-endemic	extant
Teleostei	Gadiformes	Gadidae	Lota	Lota lota	Walen	Rhine	indigenous	non-endemic	extant
Teleostei	Gadiformes	Gadidae	Lota	Lota lota	Wallersee	Danube	indigenous	non-endemic	extant
Teleostei	Gadiformes	Gadidae	Lota	Lota lota	Woerthersee	Danube	indigenous	non-endemic	extinct or extirpated
Teleostei	Gadiformes	Gadidae	Lota	Lota lota	Wolfgangsee	Danube	indigenous	non-endemic	extant
Teleostei	Gadiformes	Gadidae	Lota	Lota lota	Zug	Rhine	indigenous	non-endemic	extant
Teleostei	Gadiformes	Gadidae	Lota	Lota lota	Zurich	Rhine	indigenous	non-endemic	extant
Teleostei	Perciformes	Centrarchidae	Micropterus	Micropterus salmoides	Biel	Rhine	non-indigenous	exotic	extant
Teleostei	Perciformes	Centrarchidae	Micropterus	Micropterus salmoides	Garda	Po	non-indigenous	exotic	extant
Teleostei	Perciformes	Centrarchidae	Micropterus	Micropterus salmoides	Geneva	Rhone	non-indigenous	exotic	extant
Teleostei	Perciformes	Centrarchidae	Micropterus	Micropterus salmoides	Idro	Po	non-indigenous	exotic	extant
Teleostei	Perciformes	Centrarchidae	Micropterus	Micropterus salmoides	Iseo	Po	non-indigenous	exotic	extant
Teleostei	Perciformes	Centrarchidae	Micropterus	Micropterus salmoides	Keutschacher.See	Danube	non-indigenous	translocated	extant
Teleostei	Perciformes	Centrarchidae	Micropterus	Micropterus salmoides	Lugano	Po	non-indigenous	exotic	extant
Teleostei	Perciformes	Centrarchidae	Micropterus	Micropterus salmoides	Maggiore	Po	non-indigenous	exotic	extant
Teleostei	Perciformes	Centrarchidae	Micropterus	Micropterus salmoides	Morat	Rhine	non-indigenous	exotic	extant
Teleostei	Perciformes	Centrarchidae	Micropterus	Micropterus salmoides	Neuchatel	Rhine	non-indigenous	exotic	extant
Teleostei	Perciformes	Centrarchidae	Micropterus	Micropterus salmoides	Varese	Po	non-indigenous	exotic	extant
Teleostei	Perciformes	Centrarchidae	Micropterus	Micropterus salmoides	Woerthersee	Danube	non-indigenous	translocated	extant
Teleostei	Salmoniformes	Salmonidae	Oncorhynchus	Oncorhynchus kisutch	Lucerne	Rhine	non-indigenous	exotic	extant
Teleostei	Salmoniformes	Salmonidae	Oncorhynchus	Oncorhynchus mykiss	Baldegg	Rhine	indigenous	non-endemic	extant
Teleostei	Salmoniformes	Salmonidae	Oncorhynchus	Oncorhynchus mykiss	Biel	Rhine	non-indigenous	exotic	extant
Teleostei	Salmoniformes	Salmonidae	Oncorhynchus	Oncorhynchus mykiss	Brenet	Rhine	non-indigenous	exotic	extant
Teleostei	Salmoniformes	Salmonidae	Oncorhynchus	Oncorhynchus mykiss	Brienz	Rhine	non-indigenous	exotic	extant
Teleostei	Salmoniformes	Salmonidae	Oncorhynchus	Oncorhynchus mykiss	Constance	Rhine	non-indigenous	exotic	extant
Teleostei	Salmoniformes	Salmonidae	Oncorhynchus	Oncorhynchus mykiss	Geneva	Rhone	non-indigenous	exotic	extant
Teleostei	Salmoniformes	Salmonidae	Oncorhynchus	Oncorhynchus mykiss	Greifensee	Rhine	non-indigenous	exotic	extant
Teleostei	Salmoniformes	Salmonidae	Oncorhynchus	Oncorhynchus mykiss	Hallwil	Rhine	non-indigenous	exotic	extant
Teleostei	Salmoniformes	Salmonidae	Oncorhynchus	Oncorhynchus mykiss	Joux	Rhine	non-indigenous	exotic	extant
Teleostei	Salmoniformes	Salmonidae	Oncorhynchus	Oncorhynchus mykiss	Lucerne	Rhine	non-indigenous	exotic	extant
Teleostei	Salmoniformes	Salmonidae	Oncorhynchus	Oncorhynchus mykiss	Lugano	Po	non-indigenous	exotic	extant
Teleostei	Salmoniformes	Salmonidae	Oncorhynchus	Oncorhynchus mykiss	Lungern	Rhine	non-indigenous	exotic	extant
Teleostei	Salmoniformes	Salmonidae	Oncorhynchus	Oncorhynchus mykiss	Maggiore	Po	non-indigenous	exotic	extant
Teleostei	Salmoniformes	Salmonidae	Oncorhynchus	Oncorhynchus mykiss	Mezzola	Po	non-indigenous	exotic	extant
Teleostei	Salmoniformes	Salmonidae	Oncorhynchus	Oncorhynchus mykiss	Morat	Rhine	non-indigenous	exotic	extant
Teleostei	Salmoniformes	Salmonidae	Oncorhynchus	Oncorhynchus mykiss	Neuchatel	Rhine	non-indigenous	exotic	extant
Teleostei	Salmoniformes	Salmonidae	Oncorhynchus	Oncorhynchus mykiss	Pfaffikersee	Rhine	non-indigenous	exotic	extant
Teleostei	Salmoniformes	Salmonidae	Oncorhynchus	Oncorhynchus mykiss	Poschiavo	Po	non-indigenous	exotic	extant
Teleostei	Salmoniformes	Salmonidae	Oncorhynchus	Oncorhynchus mykiss	Saint-Moritz	Danube	non-indigenous	exotic	extant
Teleostei	Salmoniformes	Salmonidae	Oncorhynchus	Oncorhynchus mykiss	Sarnen	Rhine	non-indigenous	exotic	extant
Teleostei	Salmoniformes	Salmonidae	Oncorhynchus	Oncorhynchus mykiss	Sempach	Rhine	non-indigenous	exotic	extant
Teleostei	Salmoniformes	Salmonidae	Oncorhynchus	Oncorhynchus mykiss	Sils	Danube	non-indigenous	exotic	extant
Teleostei	Salmoniformes	Salmonidae	Oncorhynchus	Oncorhynchus mykiss	Thun	Rhine	non-indigenous	exotic	extant
Teleostei	Salmoniformes	Salmonidae	Oncorhynchus	Oncorhynchus mykiss	Walen	Rhine	non-indigenous	exotic	extant
Teleostei	Salmoniformes	Salmonidae	Oncorhynchus	Oncorhynchus mykiss	Zug	Rhine	non-indigenous	exotic	extant
Teleostei	Salmoniformes	Salmonidae	Oncorhynchus	Oncorhynchus mykiss	Zurich	Rhine	non-indigenous	exotic	extant
Teleostei	Perciformes	Gobiidae	Padogobius	Padogobius bonelli	Como	Po	indigenous	non-endemic	extant
Teleostei	Perciformes	Gobiidae	Padogobius	Padogobius bonelli	Garda	Po	indigenous	non-endemic	extant
Teleostei	Perciformes	Gobiidae	Padogobius	Padogobius bonelli	Idro	Po	indigenous	non-endemic	extant
Teleostei	Perciformes	Gobiidae	Padogobius	Padogobius bonelli	Iseo	Po	indigenous	non-endemic	extant
Teleostei	Perciformes	Gobiidae	Padogobius	Padogobius bonelli	Lugano	Po	indigenous	non-endemic	extant
Teleostei	Perciformes	Gobiidae	Padogobius	Padogobius bonelli	Maggiore	Po	indigenous	non-endemic	extant
Teleostei	Perciformes	Gobiidae	Padogobius	Padogobius bonelli	Mezzola	Po	indigenous	non-endemic	extant
Teleostei	Perciformes	Gobiidae	Padogobius	Padogobius bonelli	Varese	Po	indigenous	non-endemic	extant
Teleostei	Perciformes	Percidae	Perca	Perca fluviatilis	Achensee	Danube	indigenous	non-endemic	extant
Teleostei	Perciformes	Percidae	Perca	Perca fluviatilis	Altausseer	Danube	non-indigenous	translocated	extant
Teleostei	Perciformes	Percidae	Perca	Perca fluviatilis	Attersee	Danube	indigenous	non-endemic	extant
Teleostei	Perciformes	Percidae	Perca	Perca fluviatilis	Baldegg	Rhine	indigenous	non-endemic	extant
Teleostei	Perciformes	Percidae	Perca	Perca fluviatilis	Erlaufsee	Danube	non-indigenous	translocated	extant
Teleostei	Perciformes	Percidae	Perca	Perca fluviatilis	Faakersee	Danube	indigenous	non-endemic	extant
Teleostei	Perciformes	Percidae	Perca	Perca fluviatilis	Fuschlsee	Danube	indigenous	non-endemic	extant
Teleostei	Perciformes	Percidae	Perca	Perca fluviatilis	Grabensee	Danube	indigenous	non-endemic	extant
Teleostei	Perciformes	Percidae	Perca	Perca fluviatilis	Grundlsee	Danube	non-indigenous	translocated	extant
Teleostei	Perciformes	Percidae	Perca	Perca fluviatilis	Haldensee	Danube	indigenous	non-endemic	extant
Teleostei	Perciformes	Percidae	Perca	Perca fluviatilis	Hallstaetter.See	Danube	indigenous	non-endemic	extant
Teleostei	Perciformes	Percidae	Perca	Perca fluviatilis	Heiterwangersee	Danube	non-indigenous	translocated	extant
Teleostei	Perciformes	Percidae	Perca	Perca fluviatilis	Hintersee	Danube	indigenous	non-endemic	extant
Teleostei	Perciformes	Percidae	Perca	Perca fluviatilis	Hintersteiner.See	Danube	non-indigenous	translocated	extant
Teleostei	Perciformes	Percidae	Perca	Perca fluviatilis	Irrsee	Danube	indigenous	non-endemic	extant
Teleostei	Perciformes	Percidae	Perca	Perca fluviatilis	Keutschacher.See	Danube	indigenous	non-endemic	extant
Teleostei	Perciformes	Percidae	Perca	Perca fluviatilis	Klopeinersee	Danube	indigenous	non-endemic	extant
Teleostei	Perciformes	Percidae	Perca	Perca fluviatilis	Laengsee	Danube	indigenous	non-endemic	extant
Teleostei	Perciformes	Percidae	Perca	Perca fluviatilis	Lungern	Rhine	indigenous	non-endemic	extant
Teleostei	Perciformes	Percidae	Perca	Perca fluviatilis	Lunzer.See	Danube	non-indigenous	translocated	extant
Teleostei	Perciformes	Percidae	Perca	Perca fluviatilis	Mattsee	Danube	indigenous	non-endemic	extant
Teleostei	Perciformes	Percidae	Perca	Perca fluviatilis	Millstaetter	Danube	indigenous	non-endemic	extant
Teleostei	Perciformes	Percidae	Perca	Perca fluviatilis	Mondsee	Danube	indigenous	non-endemic	extant
Teleostei	Perciformes	Percidae	Perca	Perca fluviatilis	Obertrumersee	Danube	indigenous	non-endemic	extant
Teleostei	Perciformes	Percidae	Perca	Perca fluviatilis	Offensee	Danube	non-indigenous	translocated	extant
Teleostei	Perciformes	Percidae	Perca	Perca fluviatilis	Ossiachersee	Danube	indigenous	non-endemic	extant
Teleostei	Perciformes	Percidae	Perca	Perca fluviatilis	Plansee	Danube	non-indigenous	translocated	extant
Teleostei	Perciformes	Percidae	Perca	Perca fluviatilis	Pressegger.See	Danube	indigenous	non-endemic	extant
Teleostei	Perciformes	Percidae	Perca	Perca fluviatilis	Toplitzsee	Danube	non-indigenous	translocated	extant
Teleostei	Perciformes	Percidae	Perca	Perca fluviatilis	Traunsee	Danube	indigenous	non-endemic	extant
Teleostei	Perciformes	Percidae	Perca	Perca fluviatilis	Vilsalpsee	Danube	non-indigenous	translocated	extant
Teleostei	Perciformes	Percidae	Perca	Perca fluviatilis	Vorderer.Gosausee	Danube	non-indigenous	translocated	extant
Teleostei	Perciformes	Percidae	Perca	Perca fluviatilis	Walchsee	Danube	indigenous	non-endemic	extant
Teleostei	Perciformes	Percidae	Perca	Perca fluviatilis	Wallersee	Danube	indigenous	non-endemic	extant
Teleostei	Perciformes	Percidae	Perca	Perca fluviatilis	Weissensee	Danube	non-indigenous	translocated	extant
Teleostei	Perciformes	Percidae	Perca	Perca fluviatilis	Woerthersee	Danube	indigenous	non-endemic	extant
Teleostei	Perciformes	Percidae	Perca	Perca fluviatilis	Wolfgangsee	Danube	indigenous	non-endemic	extant
Teleostei	Perciformes	Percidae	Perca	Perca fluviatilis	Zellersee	Danube	indigenous	non-endemic	extant
Teleostei	Perciformes	Percidae	Perca	Perca fluviatilis (red form)	Biel	Rhine	indigenous	non-endemic	extant
Teleostei	Perciformes	Percidae	Perca	Perca fluviatilis (red form)	Bonlieu	Rhone	indigenous	non-endemic	extant
Teleostei	Perciformes	Percidae	Perca	Perca fluviatilis (red form)	Bonlieu	Rhone	indigenous	non-endemic	extant
Teleostei	Perciformes	Percidae	Perca	Perca fluviatilis (red form)	Brenet	Rhine	indigenous	non-endemic	extant
Teleostei	Perciformes	Percidae	Perca	Perca fluviatilis (red form)	Bret	Rhone	indigenous	non-endemic	extant
Teleostei	Perciformes	Percidae	Perca	Perca fluviatilis (red form)	Brienz	Rhine	indigenous	non-endemic	extant
Teleostei	Perciformes	Percidae	Perca	Perca fluviatilis (red form)	Chalain	Rhone	indigenous	non-endemic	extant
Teleostei	Perciformes	Percidae	Perca	Perca fluviatilis (red form)	Como	Po	indigenous	non-endemic	extant
Teleostei	Perciformes	Percidae	Perca	Perca fluviatilis (red form)	Constance	Rhine	indigenous	non-endemic	extant
Teleostei	Perciformes	Percidae	Perca	Perca fluviatilis (red form)	Garda	Po	indigenous	non-endemic	extant
Teleostei	Perciformes	Percidae	Perca	Perca fluviatilis (red form)	Geneva	Rhone	indigenous	non-endemic	extant
Teleostei	Perciformes	Percidae	Perca	Perca fluviatilis (red form)	Hallwil	Rhine	indigenous	non-endemic	extant
Teleostei	Perciformes	Percidae	Perca	Perca fluviatilis (red form)	Idro	Po	indigenous	non-endemic	extant
Teleostei	Perciformes	Percidae	Perca	Perca fluviatilis (red form)	Iseo	Po	indigenous	non-endemic	extant
Teleostei	Perciformes	Percidae	Perca	Perca fluviatilis (red form)	Joux	Rhine	indigenous	non-endemic	extant
Teleostei	Perciformes	Percidae	Perca	Perca fluviatilis (red form)	Lucerne	Rhine	indigenous	non-endemic	extant
Teleostei	Perciformes	Percidae	Perca	Perca fluviatilis (red form)	Lugano	Po	indigenous	non-endemic	extant
Teleostei	Perciformes	Percidae	Perca	Perca fluviatilis (red form)	Maggiore	Po	indigenous	non-endemic	extant
Teleostei	Perciformes	Percidae	Perca	Perca fluviatilis (red form)	Mezzola	Po	indigenous	non-endemic	extant
Teleostei	Perciformes	Percidae	Perca	Perca fluviatilis (red form)	Morat	Rhine	indigenous	non-endemic	extant
Teleostei	Perciformes	Percidae	Perca	Perca fluviatilis (red form)	Neuchatel	Rhine	indigenous	non-endemic	extant
Teleostei	Perciformes	Percidae	Perca	Perca fluviatilis (red form)	Remoray	Rhone	indigenous	non-endemic	extant
Teleostei	Perciformes	Percidae	Perca	Perca fluviatilis (red form)	Rousses	Rhone	indigenous	non-endemic	extant
Teleostei	Perciformes	Percidae	Perca	Perca fluviatilis (red form)	Saint-Point	Rhone	indigenous	non-endemic	extant
Teleostei	Perciformes	Percidae	Perca	Perca fluviatilis (red form)	Sarnen	Rhine	indigenous	non-endemic	extant
Teleostei	Perciformes	Percidae	Perca	Perca fluviatilis (red form)	Thun	Rhine	indigenous	non-endemic	extant
Teleostei	Perciformes	Percidae	Perca	Perca fluviatilis (red form)	Varese	Po	indigenous	non-endemic	extant
Teleostei	Perciformes	Percidae	Perca	Perca fluviatilis (red form)	Walen	Rhine	indigenous	non-endemic	extant
Teleostei	Perciformes	Percidae	Perca	Perca fluviatilis (red form)	Zug	Rhine	indigenous	non-endemic	extant
Teleostei	Perciformes	Percidae	Perca	Perca fluviatilis (red form)	Zurich	Rhine	indigenous	non-endemic	extant
Teleostei	Perciformes	Percidae	Perca	Perca fluviatilis (unknown lineage)	Aeger	Rhine	indigenous	non-endemic	extant
Teleostei	Perciformes	Percidae	Perca	Perca fluviatilis (unknown lineage)	Greifensee	Rhine	indigenous	non-endemic	extant
Teleostei	Perciformes	Percidae	Perca	Perca fluviatilis (unknown lineage)	Lauerz	Rhine	indigenous	non-endemic	extant
Teleostei	Perciformes	Percidae	Perca	Perca fluviatilis (unknown lineage)	Pfaffikersee	Rhine	indigenous	non-endemic	extant
Teleostei	Perciformes	Percidae	Perca	Perca fluviatilis (unknown lineage)	Sempach	Rhine	indigenous	non-endemic	extant
Teleostei	Perciformes	Percidae	Perca	Perca fluviatilis (yellow-orange form)	Annecy	Rhone	indigenous	non-endemic	extant
Teleostei	Perciformes	Percidae	Perca	Perca fluviatilis (yellow-orange form)	Biel	Rhine	indigenous	non-endemic	extant
Teleostei	Perciformes	Percidae	Perca	Perca fluviatilis (yellow-orange form)	Bourget	Rhone	indigenous	non-endemic	extant
Teleostei	Perciformes	Percidae	Perca	Perca fluviatilis (yellow-orange form)	Brenet	Rhine	indigenous	non-endemic	extant
Teleostei	Perciformes	Percidae	Perca	Perca fluviatilis (yellow-orange form)	Brienz	Rhine	indigenous	non-endemic	extant
Teleostei	Perciformes	Percidae	Perca	Perca fluviatilis (yellow-orange form)	Chalain	Rhone	indigenous	non-endemic	extant
Teleostei	Perciformes	Percidae	Perca	Perca fluviatilis (yellow-orange form)	Constance	Rhine	indigenous	non-endemic	extant
Teleostei	Perciformes	Percidae	Perca	Perca fluviatilis (yellow-orange form)	Geneva	Rhone	indigenous	non-endemic	extant
Teleostei	Perciformes	Percidae	Perca	Perca fluviatilis (yellow-orange form)	Hallwil	Rhine	indigenous	non-endemic	extant
Teleostei	Perciformes	Percidae	Perca	Perca fluviatilis (yellow-orange form)	Iseo	Po	indigenous	non-endemic	extant
Teleostei	Perciformes	Percidae	Perca	Perca fluviatilis (yellow-orange form)	Joux	Rhine	indigenous	non-endemic	extant
Teleostei	Perciformes	Percidae	Perca	Perca fluviatilis (yellow-orange form)	Lucerne	Rhine	indigenous	non-endemic	extant
Teleostei	Perciformes	Percidae	Perca	Perca fluviatilis (yellow-orange form)	Lugano	Po	indigenous	non-endemic	extant
Teleostei	Perciformes	Percidae	Perca	Perca fluviatilis (yellow-orange form)	Maggiore	Po	indigenous	non-endemic	extant
Teleostei	Perciformes	Percidae	Perca	Perca fluviatilis (yellow-orange form)	Morat	Rhine	indigenous	non-endemic	extant
Teleostei	Perciformes	Percidae	Perca	Perca fluviatilis (yellow-orange form)	Neuchatel	Rhine	indigenous	non-endemic	extant
Teleostei	Perciformes	Percidae	Perca	Perca fluviatilis (yellow-orange form)	Remoray	Rhone	indigenous	non-endemic	extant
Teleostei	Perciformes	Percidae	Perca	Perca fluviatilis (yellow-orange form)	Saint-Point	Rhone	indigenous	non-endemic	extant
Teleostei	Perciformes	Percidae	Perca	Perca fluviatilis (yellow-orange form)	Sarnen	Rhine	indigenous	non-endemic	extant
Teleostei	Perciformes	Percidae	Perca	Perca fluviatilis (yellow-orange form)	Thun	Rhine	indigenous	non-endemic	extant
Teleostei	Perciformes	Percidae	Perca	Perca fluviatilis (yellow-orange form)	Walen	Rhine	indigenous	non-endemic	extant
Teleostei	Perciformes	Percidae	Perca	Perca fluviatilis (yellow-orange form)	Zug	Rhine	indigenous	non-endemic	extant
Teleostei	Perciformes	Percidae	Perca	Perca fluviatilis (yellow-orange form)	Zurich	Rhine	indigenous	non-endemic	extant
Teleostei	Cypriniformes	Cyprinidae	Phoxinus	Phoxinus csikii (eastern lineage)	Lucerne	Rhine	indigenous	non-endemic	extant
Teleostei	Cypriniformes	Cyprinidae	Phoxinus	Phoxinus csikii (eastern lineage)	Neuchatel	Rhine	indigenous	non-endemic	extant
Teleostei	Cypriniformes	Cyprinidae	Phoxinus	Phoxinus csikii (eastern lineage)	Poschiavo	Po	non-indigenous	translocated	extant
Teleostei	Cypriniformes	Cyprinidae	Phoxinus	Phoxinus csikii (eastern lineage)	Sils	Danube	indigenous	non-endemic	extant
Teleostei	Cypriniformes	Cyprinidae	Phoxinus	Phoxinus csikii (eastern lineage)	Walen	Rhine	indigenous	non-endemic	extant
Teleostei	Cypriniformes	Cyprinidae	Phoxinus	Phoxinus csikii (western lineage)	Lucerne	Rhine	indigenous	non-endemic	extant
Teleostei	Cypriniformes	Cyprinidae	Phoxinus	Phoxinus csikii (western lineage)	Neuchatel	Rhine	indigenous	non-endemic	extant
Teleostei	Cypriniformes	Cyprinidae	Phoxinus	Phoxinus csikii (western lineage)	Poschiavo	Po	non-indigenous	translocated	extant
Teleostei	Cypriniformes	Cyprinidae	Phoxinus	Phoxinus csikii (western lineage)	Sils	Danube	indigenous	non-endemic	extant
Teleostei	Cypriniformes	Cyprinidae	Phoxinus	Phoxinus csikii (western lineage)	Thun	Rhine	indigenous	non-endemic	extant
Teleostei	Cypriniformes	Cyprinidae	Phoxinus	Phoxinus csikii (western lineage)	Walen	Rhine	indigenous	non-endemic	extant
Teleostei	Cypriniformes	Cyprinidae	Phoxinus	Phoxinus lumaireul	Garda	Po	indigenous	non-endemic	extant
Teleostei	Cypriniformes	Cyprinidae	Phoxinus	Phoxinus lumaireul	Lugano	Po	indigenous	non-endemic	extant
Teleostei	Cypriniformes	Cyprinidae	Phoxinus	Phoxinus lumaireul	Maggiore	Po	indigenous	non-endemic	extant
Teleostei	Cypriniformes	Cyprinidae	Phoxinus	Phoxinus lumaireul	Poschiavo	Po	indigenous	non-endemic	extant
Teleostei	Cypriniformes	Cyprinidae	Phoxinus	Phoxinus lumaireul	Thun	Rhine	non-indigenous	translocated	extant
Teleostei	Cypriniformes	Cyprinidae	Phoxinus	Phoxinus phoxinus	Achensee	Danube	indigenous	non-endemic	extant
Teleostei	Cypriniformes	Cyprinidae	Phoxinus	Phoxinus phoxinus	Almsee	Danube	indigenous	non-endemic	extant
Teleostei	Cypriniformes	Cyprinidae	Phoxinus	Phoxinus phoxinus	Altausseer	Danube	indigenous	non-endemic	extant
Teleostei	Cypriniformes	Cyprinidae	Phoxinus	Phoxinus phoxinus	Attersee	Danube	indigenous	non-endemic	extant
Teleostei	Cypriniformes	Cyprinidae	Phoxinus	Phoxinus phoxinus	Erlaufsee	Danube	indigenous	non-endemic	extinct or extirpated
Teleostei	Cypriniformes	Cyprinidae	Phoxinus	Phoxinus phoxinus	Fuschlsee	Danube	indigenous	non-endemic	extinct or extirpated
Teleostei	Cypriniformes	Cyprinidae	Phoxinus	Phoxinus phoxinus	Grundlsee	Danube	indigenous	non-endemic	extant
Teleostei	Cypriniformes	Cyprinidae	Phoxinus	Phoxinus phoxinus	Hallstaetter.See	Danube	indigenous	non-endemic	extant
Teleostei	Cypriniformes	Cyprinidae	Phoxinus	Phoxinus phoxinus	Heiterwangersee	Danube	indigenous	non-endemic	extant
Teleostei	Cypriniformes	Cyprinidae	Phoxinus	Phoxinus phoxinus	Hintersee	Danube	indigenous	non-endemic	extant
Teleostei	Cypriniformes	Cyprinidae	Phoxinus	Phoxinus phoxinus	Hintersteiner.See	Danube	indigenous	non-endemic	extant
Teleostei	Cypriniformes	Cyprinidae	Phoxinus	Phoxinus phoxinus	Irrsee	Danube	indigenous	non-endemic	extinct or extirpated
Teleostei	Cypriniformes	Cyprinidae	Phoxinus	Phoxinus phoxinus	Lunzer.See	Danube	indigenous	non-endemic	extinct or extirpated
Teleostei	Cypriniformes	Cyprinidae	Phoxinus	Phoxinus phoxinus	Mondsee	Danube	indigenous	non-endemic	extant
Teleostei	Cypriniformes	Cyprinidae	Phoxinus	Phoxinus phoxinus	Offensee	Danube	indigenous	non-endemic	extant
Teleostei	Cypriniformes	Cyprinidae	Phoxinus	Phoxinus phoxinus	Plansee	Danube	indigenous	non-endemic	extant
Teleostei	Cypriniformes	Cyprinidae	Phoxinus	Phoxinus phoxinus	Toplitzsee	Danube	indigenous	non-endemic	extant
Teleostei	Cypriniformes	Cyprinidae	Phoxinus	Phoxinus phoxinus	Traunsee	Danube	indigenous	non-endemic	extinct or extirpated
Teleostei	Cypriniformes	Cyprinidae	Phoxinus	Phoxinus phoxinus	Vilsalpsee	Danube	indigenous	non-endemic	extant
Teleostei	Cypriniformes	Cyprinidae	Phoxinus	Phoxinus phoxinus	Vorderer.Gosausee	Danube	indigenous	non-endemic	extant
Teleostei	Cypriniformes	Cyprinidae	Phoxinus	Phoxinus phoxinus	Walchsee	Danube	indigenous	non-endemic	extinct or extirpated
Teleostei	Cypriniformes	Cyprinidae	Phoxinus	Phoxinus phoxinus	Weissensee	Danube	indigenous	non-endemic	extinct or extirpated
Teleostei	Cypriniformes	Cyprinidae	Phoxinus	Phoxinus phoxinus	Wolfgangsee	Danube	indigenous	non-endemic	extant
Teleostei	Cypriniformes	Cyprinidae	Phoxinus	Phoxinus phoxinus	Zellersee	Danube	indigenous	non-endemic	extant
Teleostei	Cypriniformes	Cyprinidae	Phoxinus	Phoxinus septimaniae	Chalain	Rhone	indigenous	non-endemic	extant
Teleostei	Cypriniformes	Cyprinidae	Phoxinus	Phoxinus septimaniae	Geneva	Rhone	indigenous	non-endemic	extant
Teleostei	Cypriniformes	Cyprinidae	Phoxinus	Phoxinus septimaniae	Poschiavo	Po	non-indigenous	translocated	extant
Teleostei	Cypriniformes	Cyprinidae	Phoxinus	Phoxinus septimaniae	Sils	Danube	non-indigenous	translocated	extant
Teleostei	Cypriniformes	Cyprinidae	Phoxinus	Phoxinus septimaniae	Thun	Rhine	non-indigenous	translocated	extant
Teleostei	Cypriniformes	Cyprinidae	Phoxinus	Phoxinus sp. (unknown lineage)	Aeger	Rhine	indigenous	non-endemic	extant
Teleostei	Cypriniformes	Cyprinidae	Phoxinus	Phoxinus sp. (unknown lineage)	Biel	Rhine	indigenous	non-endemic	extant
Teleostei	Cypriniformes	Cyprinidae	Phoxinus	Phoxinus sp. (unknown lineage)	Brenet	Rhine	indigenous	non-endemic	extant
Teleostei	Cypriniformes	Cyprinidae	Phoxinus	Phoxinus sp. (unknown lineage)	Brienz	Rhine	indigenous	non-endemic	extant
Teleostei	Cypriniformes	Cyprinidae	Phoxinus	Phoxinus sp. (unknown lineage)	Constance	Rhine	indigenous	non-endemic	extant
Teleostei	Cypriniformes	Cyprinidae	Phoxinus	Phoxinus sp. (unknown lineage)	Geneva	Rhone	indigenous	non-endemic	extant
Teleostei	Cypriniformes	Cyprinidae	Phoxinus	Phoxinus sp. (unknown lineage)	Greifensee	Rhine	indigenous	non-endemic	extant
Teleostei	Cypriniformes	Cyprinidae	Phoxinus	Phoxinus sp. (unknown lineage)	Joux	Rhine	indigenous	non-endemic	extant
Teleostei	Cypriniformes	Cyprinidae	Phoxinus	Phoxinus sp. (unknown lineage)	Lungern	Rhine	indigenous	non-endemic	extant
Teleostei	Cypriniformes	Cyprinidae	Phoxinus	Phoxinus sp. (unknown lineage)	Pfaffikersee	Rhine	indigenous	non-endemic	extant
Teleostei	Cypriniformes	Cyprinidae	Phoxinus	Phoxinus sp. (unknown lineage)	Rousses	Rhone	indigenous	non-endemic	extant
Teleostei	Cypriniformes	Cyprinidae	Phoxinus	Phoxinus sp. (unknown lineage)	Saint-Moritz	Danube	indigenous	non-endemic	extant
Teleostei	Cypriniformes	Cyprinidae	Phoxinus	Phoxinus sp. (unknown lineage)	Silvaplana	Danube	indigenous	non-endemic	extant
Teleostei	Cypriniformes	Cyprinidae	Phoxinus	Phoxinus sp. (unknown lineage)	Zurich	Rhine	indigenous	non-endemic	extant
Actinopterygii	Gobiiformes	Gobiidae	Proterorhinus	Proterorhinus semilunaris	Traunsee	Danube	non-indigenous	translocated	extant
Teleostei	Cypriniformes	Cyprinidae	Pseudorasbora	Pseudorasbora parva	Faakersee	Danube	non-indigenous	translocated	extant
Teleostei	Cypriniformes	Cyprinidae	Pseudorasbora	Pseudorasbora parva	Garda	Po	non-indigenous	exotic	extant
Teleostei	Cypriniformes	Cyprinidae	Pseudorasbora	Pseudorasbora parva	Sempach	Rhine	non-indigenous	exotic	extant
Teleostei	Cypriniformes	Cyprinidae	Rhodeus	Rhodeus amarus	Achensee	Danube	indigenous	non-endemic	extant
Teleostei	Cypriniformes	Cyprinidae	Rhodeus	Rhodeus amarus	Biel	Rhine	indigenous	non-endemic	extant
Teleostei	Cypriniformes	Cyprinidae	Rhodeus	Rhodeus amarus	Constance	Rhine	indigenous	non-endemic	extant
Teleostei	Cypriniformes	Cyprinidae	Rhodeus	Rhodeus amarus	Faakersee	Danube	indigenous	non-endemic	extant
Teleostei	Cypriniformes	Cyprinidae	Rhodeus	Rhodeus amarus	Garda	Po	non-indigenous	translocated	extant
Teleostei	Cypriniformes	Cyprinidae	Rhodeus	Rhodeus amarus	Geneva	Rhone	indigenous	non-endemic	extant
Teleostei	Cypriniformes	Cyprinidae	Rhodeus	Rhodeus amarus	Idro	Po	non-indigenous	translocated	extant
Teleostei	Cypriniformes	Cyprinidae	Rhodeus	Rhodeus amarus	Iseo	Po	non-indigenous	translocated	extant
Teleostei	Cypriniformes	Cyprinidae	Rhodeus	Rhodeus amarus	Keutschacher.See	Danube	indigenous	non-endemic	extant
Teleostei	Cypriniformes	Cyprinidae	Rhodeus	Rhodeus amarus	Klopeinersee	Danube	indigenous	non-endemic	extinct or extirpated
Teleostei	Cypriniformes	Cyprinidae	Rhodeus	Rhodeus amarus	Laengsee	Danube	indigenous	non-endemic	extant
Teleostei	Cypriniformes	Cyprinidae	Rhodeus	Rhodeus amarus	Maggiore	Po	non-indigenous	translocated	extant
Teleostei	Cypriniformes	Cyprinidae	Rhodeus	Rhodeus amarus	Mezzola	Po	non-indigenous	translocated	extant
Teleostei	Cypriniformes	Cyprinidae	Rhodeus	Rhodeus amarus	Millstaetter	Danube	indigenous	non-endemic	extinct or extirpated
Teleostei	Cypriniformes	Cyprinidae	Rhodeus	Rhodeus amarus	Morat	Rhine	indigenous	non-endemic	extant
Teleostei	Cypriniformes	Cyprinidae	Rhodeus	Rhodeus amarus	Neuchatel	Rhine	indigenous	non-endemic	extant
Teleostei	Cypriniformes	Cyprinidae	Rhodeus	Rhodeus amarus	Ossiachersee	Danube	indigenous	non-endemic	extant
Teleostei	Cypriniformes	Cyprinidae	Rhodeus	Rhodeus amarus	Pressegger.See	Danube	indigenous	non-endemic	extant
Teleostei	Cypriniformes	Cyprinidae	Rhodeus	Rhodeus amarus	Woerthersee	Danube	indigenous	non-endemic	extant
Teleostei	Cypriniformes	Cyprinidae	Rutilus	Rutilus aula	Como	Po	indigenous	non-endemic	extant
Teleostei	Cypriniformes	Cyprinidae	Rutilus	Rutilus aula	Garda	Po	indigenous	non-endemic	extant
Teleostei	Cypriniformes	Cyprinidae	Rutilus	Rutilus aula	Idro	Po	indigenous	non-endemic	extant
Teleostei	Cypriniformes	Cyprinidae	Rutilus	Rutilus aula	Iseo	Po	indigenous	non-endemic	extant
Teleostei	Cypriniformes	Cyprinidae	Rutilus	Rutilus aula	Lugano	Po	indigenous	non-endemic	extant
Teleostei	Cypriniformes	Cyprinidae	Rutilus	Rutilus aula	Maggiore	Po	indigenous	non-endemic	extant
Teleostei	Cypriniformes	Cyprinidae	Rutilus	Rutilus aula	Mezzola	Po	indigenous	non-endemic	extant
Teleostei	Cypriniformes	Cyprinidae	Rutilus	Rutilus meidingeri	Attersee	Danube	indigenous	non-endemic	extant
Teleostei	Cypriniformes	Cyprinidae	Rutilus	Rutilus meidingeri	Mondsee	Danube	indigenous	non-endemic	extant
Teleostei	Cypriniformes	Cyprinidae	Rutilus	Rutilus meidingeri	Traunsee	Danube	indigenous	non-endemic	extant
Teleostei	Cypriniformes	Cyprinidae	Rutilus	Rutilus meidingeri	Wolfgangsee	Danube	indigenous	non-endemic	extant
Teleostei	Cypriniformes	Cyprinidae	Rutilus	Rutilus pigus	Como	Po	indigenous	non-endemic	extant
Teleostei	Cypriniformes	Cyprinidae	Rutilus	Rutilus pigus	Garda	Po	indigenous	non-endemic	extant
Teleostei	Cypriniformes	Cyprinidae	Rutilus	Rutilus pigus	Lugano	Po	indigenous	non-endemic	extant
Teleostei	Cypriniformes	Cyprinidae	Rutilus	Rutilus pigus	Maggiore	Po	indigenous	non-endemic	extant
Teleostei	Cypriniformes	Cyprinidae	Rutilus	Rutilus pigus	Mezzola	Po	indigenous	non-endemic	extant
Teleostei	Cypriniformes	Cyprinidae	Rutilus	Rutilus rutilus	Achensee	Danube	indigenous	non-endemic	extant
Teleostei	Cypriniformes	Cyprinidae	Rutilus	Rutilus rutilus	Aeger	Rhine	indigenous	non-endemic	extant
Teleostei	Cypriniformes	Cyprinidae	Rutilus	Rutilus rutilus	Annecy	Rhone	indigenous	non-endemic	extant
Teleostei	Cypriniformes	Cyprinidae	Rutilus	Rutilus rutilus	Attersee	Danube	indigenous	non-endemic	extant
Teleostei	Cypriniformes	Cyprinidae	Rutilus	Rutilus rutilus	Baldegg	Rhine	indigenous	non-endemic	extant
Teleostei	Cypriniformes	Cyprinidae	Rutilus	Rutilus rutilus	Biel	Rhine	indigenous	non-endemic	extant
Teleostei	Cypriniformes	Cyprinidae	Rutilus	Rutilus rutilus	Bonlieu	Rhone	indigenous	non-endemic	extant
Teleostei	Cypriniformes	Cyprinidae	Rutilus	Rutilus rutilus	Bourget	Rhone	indigenous	non-endemic	extant
Teleostei	Cypriniformes	Cyprinidae	Rutilus	Rutilus rutilus	Brenet	Rhine	indigenous	non-endemic	extant
Teleostei	Cypriniformes	Cyprinidae	Rutilus	Rutilus rutilus	Bret	Rhone	indigenous	non-endemic	extant
Teleostei	Cypriniformes	Cyprinidae	Rutilus	Rutilus rutilus	Brienz	Rhine	indigenous	non-endemic	extant
Teleostei	Cypriniformes	Cyprinidae	Rutilus	Rutilus rutilus	Chalain	Rhone	indigenous	non-endemic	extant
Teleostei	Cypriniformes	Cyprinidae	Rutilus	Rutilus rutilus	Como	Po	non-indigenous	translocated	extant
Teleostei	Cypriniformes	Cyprinidae	Rutilus	Rutilus rutilus	Constance	Rhine	indigenous	non-endemic	extant
Teleostei	Cypriniformes	Cyprinidae	Rutilus	Rutilus rutilus	Erlaufsee	Danube	non-indigenous	translocated	extant
Teleostei	Cypriniformes	Cyprinidae	Rutilus	Rutilus rutilus	Faakersee	Danube	indigenous	non-endemic	extant
Teleostei	Cypriniformes	Cyprinidae	Rutilus	Rutilus rutilus	Fuschlsee	Danube	indigenous	non-endemic	extant
Teleostei	Cypriniformes	Cyprinidae	Rutilus	Rutilus rutilus	Geneva	Rhone	indigenous	non-endemic	extant
Teleostei	Cypriniformes	Cyprinidae	Rutilus	Rutilus rutilus	Grabensee	Danube	indigenous	non-endemic	extant
Teleostei	Cypriniformes	Cyprinidae	Rutilus	Rutilus rutilus	Greifensee	Rhine	indigenous	non-endemic	extant
Teleostei	Cypriniformes	Cyprinidae	Rutilus	Rutilus rutilus	Haldensee	Danube	indigenous	non-endemic	extant
Teleostei	Cypriniformes	Cyprinidae	Rutilus	Rutilus rutilus	Hallstaetter.See	Danube	indigenous	non-endemic	extant
Teleostei	Cypriniformes	Cyprinidae	Rutilus	Rutilus rutilus	Hallwil	Rhine	indigenous	non-endemic	extant
Teleostei	Cypriniformes	Cyprinidae	Rutilus	Rutilus rutilus	Heiterwangersee	Danube	non-indigenous	translocated	extant
Teleostei	Cypriniformes	Cyprinidae	Rutilus	Rutilus rutilus	Hintersee	Danube	non-indigenous	translocated	extant
Teleostei	Cypriniformes	Cyprinidae	Rutilus	Rutilus rutilus	Irrsee	Danube	indigenous	non-endemic	extant
Teleostei	Cypriniformes	Cyprinidae	Rutilus	Rutilus rutilus	Joux	Rhine	indigenous	non-endemic	extant
Teleostei	Cypriniformes	Cyprinidae	Rutilus	Rutilus rutilus	Keutschacher.See	Danube	indigenous	non-endemic	extant
Teleostei	Cypriniformes	Cyprinidae	Rutilus	Rutilus rutilus	Klopeinersee	Danube	indigenous	non-endemic	extant
Teleostei	Cypriniformes	Cyprinidae	Rutilus	Rutilus rutilus	Laengsee	Danube	indigenous	non-endemic	extant
Teleostei	Cypriniformes	Cyprinidae	Rutilus	Rutilus rutilus	Lucerne	Rhine	indigenous	non-endemic	extant
Teleostei	Cypriniformes	Cyprinidae	Rutilus	Rutilus rutilus	Lugano	Po	non-indigenous	translocated	extant
Teleostei	Cypriniformes	Cyprinidae	Rutilus	Rutilus rutilus	Lungern	Rhine	indigenous	non-endemic	extant
Teleostei	Cypriniformes	Cyprinidae	Rutilus	Rutilus rutilus	Lunzer.See	Danube	non-indigenous	translocated	extant
Teleostei	Cypriniformes	Cyprinidae	Rutilus	Rutilus rutilus	Maggiore	Po	non-indigenous	translocated	extant
Teleostei	Cypriniformes	Cyprinidae	Rutilus	Rutilus rutilus	Mattsee	Danube	indigenous	non-endemic	extant
Teleostei	Cypriniformes	Cyprinidae	Rutilus	Rutilus rutilus	Mezzola	Po	non-indigenous	translocated	extant
Teleostei	Cypriniformes	Cyprinidae	Rutilus	Rutilus rutilus	Millstaetter	Danube	indigenous	non-endemic	extant
Teleostei	Cypriniformes	Cyprinidae	Rutilus	Rutilus rutilus	Mondsee	Danube	indigenous	non-endemic	extant
Teleostei	Cypriniformes	Cyprinidae	Rutilus	Rutilus rutilus	Morat	Rhine	indigenous	non-endemic	extant
Teleostei	Cypriniformes	Cyprinidae	Rutilus	Rutilus rutilus	Neuchatel	Rhine	indigenous	non-endemic	extant
Teleostei	Cypriniformes	Cyprinidae	Rutilus	Rutilus rutilus	Obertrumersee	Danube	indigenous	non-endemic	extant
Teleostei	Cypriniformes	Cyprinidae	Rutilus	Rutilus rutilus	Offensee	Danube	non-indigenous	translocated	extant
Teleostei	Cypriniformes	Cyprinidae	Rutilus	Rutilus rutilus	Ossiachersee	Danube	indigenous	non-endemic	extant
Teleostei	Cypriniformes	Cyprinidae	Rutilus	Rutilus rutilus	Pfaffikersee	Rhine	indigenous	non-endemic	extant
Teleostei	Cypriniformes	Cyprinidae	Rutilus	Rutilus rutilus	Plansee	Danube	non-indigenous	translocated	extant
Teleostei	Cypriniformes	Cyprinidae	Rutilus	Rutilus rutilus	Pressegger.See	Danube	indigenous	non-endemic	extant
Teleostei	Cypriniformes	Cyprinidae	Rutilus	Rutilus rutilus	Remoray	Rhone	indigenous	non-endemic	extant
Teleostei	Cypriniformes	Cyprinidae	Rutilus	Rutilus rutilus	Rousses	Rhone	indigenous	non-endemic	extant
Teleostei	Cypriniformes	Cyprinidae	Rutilus	Rutilus rutilus	Saint-Point	Rhone	indigenous	non-endemic	extant
Teleostei	Cypriniformes	Cyprinidae	Rutilus	Rutilus rutilus	Sarnen	Rhine	indigenous	non-endemic	extant
Teleostei	Cypriniformes	Cyprinidae	Rutilus	Rutilus rutilus	Sempach	Rhine	indigenous	non-endemic	extant
Teleostei	Cypriniformes	Cyprinidae	Rutilus	Rutilus rutilus	Thun	Rhine	indigenous	non-endemic	extant
Teleostei	Cypriniformes	Cyprinidae	Rutilus	Rutilus rutilus	Traunsee	Danube	indigenous	non-endemic	extant
Teleostei	Cypriniformes	Cyprinidae	Rutilus	Rutilus rutilus	Varese	Po	non-indigenous	translocated	extant
Teleostei	Cypriniformes	Cyprinidae	Rutilus	Rutilus rutilus	Vilsalpsee	Danube	non-indigenous	translocated	extant
Teleostei	Cypriniformes	Cyprinidae	Rutilus	Rutilus rutilus	Walchsee	Danube	indigenous	non-endemic	extant
Teleostei	Cypriniformes	Cyprinidae	Rutilus	Rutilus rutilus	Walen	Rhine	indigenous	non-endemic	extant
Teleostei	Cypriniformes	Cyprinidae	Rutilus	Rutilus rutilus	Wallersee	Danube	indigenous	non-endemic	extant
Teleostei	Cypriniformes	Cyprinidae	Rutilus	Rutilus rutilus	Weissensee	Danube	indigenous	non-endemic	extant
Teleostei	Cypriniformes	Cyprinidae	Rutilus	Rutilus rutilus	Woerthersee	Danube	indigenous	non-endemic	extant
Teleostei	Cypriniformes	Cyprinidae	Rutilus	Rutilus rutilus	Wolfgangsee	Danube	indigenous	non-endemic	extant
Teleostei	Cypriniformes	Cyprinidae	Rutilus	Rutilus rutilus	Zellersee	Danube	indigenous	non-endemic	extant
Teleostei	Cypriniformes	Cyprinidae	Rutilus	Rutilus rutilus	Zug	Rhine	indigenous	non-endemic	extant
Teleostei	Cypriniformes	Cyprinidae	Rutilus	Rutilus rutilus	Zurich	Rhine	indigenous	non-endemic	extant
Teleostei	Cypriniformes	Cobitidae	Sabanejewia	Sabanejewia larvata	Garda	Po	indigenous	non-endemic	extant
Teleostei	Cypriniformes	Cobitidae	Sabanejewia	Sabanejewia larvata	Maggiore	Po	indigenous	non-endemic	extant
Teleostei	Cypriniformes	Cobitidae	Sabanejewia	Sabanejewia larvata	Mezzola	Po	indigenous	non-endemic	extant
Actinopterygii	Blenniformes	Blenniidae	Salaria	Salaria fluviatilis (French lineage)	Annecy	Rhone	non-indigenous	translocated	extant
Actinopterygii	Blenniformes	Blenniidae	Salaria	Salaria fluviatilis (French lineage)	Geneva	Rhone	non-indigenous	translocated	extant
Actinopterygii	Blenniformes	Blenniidae	Salaria	Salaria fluviatilis (Italian lineage)	Como	Po	indigenous	non-endemic	extant
Actinopterygii	Blenniformes	Blenniidae	Salaria	Salaria fluviatilis (Italian lineage)	Garda	Po	indigenous	non-endemic	extant
Actinopterygii	Blenniformes	Blenniidae	Salaria	Salaria fluviatilis (Italian lineage)	Lugano	Po	indigenous	non-endemic	extant
Actinopterygii	Blenniformes	Blenniidae	Salaria	Salaria fluviatilis (Italian lineage)	Maggiore	Po	indigenous	non-endemic	extant
Teleostei	Salmoniformes	Salmonidae	Salmo	Salmo carpio	Garda	Po	indigenous	endemic	extant
Teleostei	Salmoniformes	Salmonidae	Salmo	Salmo cenerinus	Poschiavo	Po	indigenous	non-endemic	extant
Teleostei	Salmoniformes	Salmonidae	Salmo	Salmo cf. schiefermuelleri	Lucerne	Rhine	indigenous	endemic	extinct or extirpated
Teleostei	Salmoniformes	Salmonidae	Salmo	Salmo labrax	Poschiavo	Po	non-indigenous	translocated	extant
Teleostei	Salmoniformes	Salmonidae	Salmo	Salmo labrax	Sils	Danube	indigenous	non-endemic	extant
Teleostei	Salmoniformes	Salmonidae	Salmo	Salmo marmoratus	Garda	Po	indigenous	non-endemic	extant
Teleostei	Salmoniformes	Salmonidae	Salmo	Salmo marmoratus	Lugano	Po	indigenous	non-endemic	extant
Teleostei	Salmoniformes	Salmonidae	Salmo	Salmo marmoratus	Maggiore	Po	indigenous	non-endemic	extant
Teleostei	Salmoniformes	Salmonidae	Salmo	Salmo marmoratus	Poschiavo	Po	indigenous	non-endemic	extant
Teleostei	Salmoniformes	Salmonidae	Salmo	Salmo sp. (Blackspot)	Poschiavo	Po	indigenous	non-endemic	extant
Teleostei	Salmoniformes	Salmonidae	Salmo	Salmo trutta	Achensee	Danube	indigenous	non-endemic	extant
Teleostei	Salmoniformes	Salmonidae	Salmo	Salmo trutta	Aeger	Rhine	indigenous	non-endemic	extant
Teleostei	Salmoniformes	Salmonidae	Salmo	Salmo trutta	Almsee	Danube	indigenous	non-endemic	extant
Teleostei	Salmoniformes	Salmonidae	Salmo	Salmo trutta	Altausseer	Danube	indigenous	non-endemic	extant
Teleostei	Salmoniformes	Salmonidae	Salmo	Salmo trutta	Annecy	Rhone	non-indigenous	translocated	extant
Teleostei	Salmoniformes	Salmonidae	Salmo	Salmo trutta	Attersee	Danube	indigenous	non-endemic	extant
Teleostei	Salmoniformes	Salmonidae	Salmo	Salmo trutta	Baldegg	Rhine	indigenous	non-endemic	extant
Teleostei	Salmoniformes	Salmonidae	Salmo	Salmo trutta	Biel	Rhine	indigenous	non-endemic	extant
Teleostei	Salmoniformes	Salmonidae	Salmo	Salmo trutta	Bourget	Rhone	non-indigenous	translocated	extant
Teleostei	Salmoniformes	Salmonidae	Salmo	Salmo trutta	Brenet	Rhine	indigenous	non-endemic	extant
Teleostei	Salmoniformes	Salmonidae	Salmo	Salmo trutta	Bret	Rhone	indigenous	non-endemic	extant
Teleostei	Salmoniformes	Salmonidae	Salmo	Salmo trutta	Brienz	Rhine	indigenous	non-endemic	extant
Teleostei	Salmoniformes	Salmonidae	Salmo	Salmo trutta	Chalain	Rhone	non-indigenous	translocated	extant
Teleostei	Salmoniformes	Salmonidae	Salmo	Salmo trutta	Como	Po	non-indigenous	translocated	extant
Teleostei	Salmoniformes	Salmonidae	Salmo	Salmo trutta	Constance	Rhine	indigenous	non-endemic	extant
Teleostei	Salmoniformes	Salmonidae	Salmo	Salmo trutta	Erlaufsee	Danube	non-indigenous	translocated	extant
Teleostei	Salmoniformes	Salmonidae	Salmo	Salmo trutta	Faakersee	Danube	non-indigenous	translocated	extant
Teleostei	Salmoniformes	Salmonidae	Salmo	Salmo trutta	Fuschlsee	Danube	indigenous	non-endemic	extant
Teleostei	Salmoniformes	Salmonidae	Salmo	Salmo trutta	Garda	Po	non-indigenous	translocated	extant
Teleostei	Salmoniformes	Salmonidae	Salmo	Salmo trutta	Geneva	Rhone	indigenous	non-endemic	extant
Teleostei	Salmoniformes	Salmonidae	Salmo	Salmo trutta	Greifensee	Rhine	indigenous	non-endemic	extant
Teleostei	Salmoniformes	Salmonidae	Salmo	Salmo trutta	Grundlsee	Danube	indigenous	non-endemic	extant
Teleostei	Salmoniformes	Salmonidae	Salmo	Salmo trutta	Hallstaetter.See	Danube	indigenous	non-endemic	extant
Teleostei	Salmoniformes	Salmonidae	Salmo	Salmo trutta	Hallwil	Rhine	indigenous	non-endemic	extant
Teleostei	Salmoniformes	Salmonidae	Salmo	Salmo trutta	Heiterwangersee	Danube	indigenous	non-endemic	extant
Teleostei	Salmoniformes	Salmonidae	Salmo	Salmo trutta	Hintersee	Danube	indigenous	non-endemic	extant
Teleostei	Salmoniformes	Salmonidae	Salmo	Salmo trutta	Hintersteiner.See	Danube	indigenous	non-endemic	extant
Teleostei	Salmoniformes	Salmonidae	Salmo	Salmo trutta	Idro	Po	non-indigenous	translocated	extant
Teleostei	Salmoniformes	Salmonidae	Salmo	Salmo trutta	Irrsee	Danube	indigenous	non-endemic	extant
Teleostei	Salmoniformes	Salmonidae	Salmo	Salmo trutta	Iseo	Po	non-indigenous	translocated	extant
Teleostei	Salmoniformes	Salmonidae	Salmo	Salmo trutta	Joux	Rhine	indigenous	non-endemic	extant
Teleostei	Salmoniformes	Salmonidae	Salmo	Salmo trutta	Lauerz	Rhine	indigenous	non-endemic	extant
Teleostei	Salmoniformes	Salmonidae	Salmo	Salmo trutta	Lucerne	Rhine	indigenous	non-endemic	extant
Teleostei	Salmoniformes	Salmonidae	Salmo	Salmo trutta	Lugano	Po	non-indigenous	translocated	extant
Teleostei	Salmoniformes	Salmonidae	Salmo	Salmo trutta	Lungern	Rhine	indigenous	non-endemic	extant
Teleostei	Salmoniformes	Salmonidae	Salmo	Salmo trutta	Lunzer.See	Danube	indigenous	non-endemic	extant
Teleostei	Salmoniformes	Salmonidae	Salmo	Salmo trutta	Maggiore	Po	non-indigenous	translocated	extant
Teleostei	Salmoniformes	Salmonidae	Salmo	Salmo trutta	Mattsee	Danube	indigenous	non-endemic	extant
Teleostei	Salmoniformes	Salmonidae	Salmo	Salmo trutta	Mezzola	Po	non-indigenous	translocated	extant
Teleostei	Salmoniformes	Salmonidae	Salmo	Salmo trutta	Millstaetter	Danube	indigenous	non-endemic	extant
Teleostei	Salmoniformes	Salmonidae	Salmo	Salmo trutta	Mondsee	Danube	indigenous	non-endemic	extant
Teleostei	Salmoniformes	Salmonidae	Salmo	Salmo trutta	Morat	Rhine	indigenous	non-endemic	extant
Teleostei	Salmoniformes	Salmonidae	Salmo	Salmo trutta	Neuchatel	Rhine	indigenous	non-endemic	extant
Teleostei	Salmoniformes	Salmonidae	Salmo	Salmo trutta	Obertrumersee	Danube	indigenous	non-endemic	extant
Teleostei	Salmoniformes	Salmonidae	Salmo	Salmo trutta	Offensee	Danube	indigenous	non-endemic	extant
Teleostei	Salmoniformes	Salmonidae	Salmo	Salmo trutta	Ossiachersee	Danube	indigenous	non-endemic	extant
Teleostei	Salmoniformes	Salmonidae	Salmo	Salmo trutta	Pfaffikersee	Rhine	indigenous	non-endemic	extant
Teleostei	Salmoniformes	Salmonidae	Salmo	Salmo trutta	Plansee	Danube	indigenous	non-endemic	extant
Teleostei	Salmoniformes	Salmonidae	Salmo	Salmo trutta	Poschiavo	Po	non-indigenous	translocated	extant
Teleostei	Salmoniformes	Salmonidae	Salmo	Salmo trutta	Rousses	Rhone	indigenous	non-endemic	extant
Teleostei	Salmoniformes	Salmonidae	Salmo	Salmo trutta	Saint-Moritz	Danube	indigenous	non-endemic	extant
Teleostei	Salmoniformes	Salmonidae	Salmo	Salmo trutta	Saint-Point	Rhone	non-indigenous	translocated	extant
Teleostei	Salmoniformes	Salmonidae	Salmo	Salmo trutta	Sarnen	Rhine	indigenous	non-endemic	extant
Teleostei	Salmoniformes	Salmonidae	Salmo	Salmo trutta	Sempach	Rhine	indigenous	non-endemic	extant
Teleostei	Salmoniformes	Salmonidae	Salmo	Salmo trutta	Sils	Danube	indigenous	non-endemic	extant
Teleostei	Salmoniformes	Salmonidae	Salmo	Salmo trutta	Silvaplana	Danube	non-indigenous	translocated	extant
Teleostei	Salmoniformes	Salmonidae	Salmo	Salmo trutta	Thun	Rhine	indigenous	non-endemic	extant
Teleostei	Salmoniformes	Salmonidae	Salmo	Salmo trutta	Toplitzsee	Danube	indigenous	non-endemic	extant
Teleostei	Salmoniformes	Salmonidae	Salmo	Salmo trutta	Traunsee	Danube	indigenous	non-endemic	extant
Teleostei	Salmoniformes	Salmonidae	Salmo	Salmo trutta	Vilsalpsee	Danube	indigenous	non-endemic	extant
Teleostei	Salmoniformes	Salmonidae	Salmo	Salmo trutta	Vorderer.Gosausee	Danube	indigenous	non-endemic	extinct or extirpated
Teleostei	Salmoniformes	Salmonidae	Salmo	Salmo trutta	Walchsee	Danube	indigenous	non-endemic	extant
Teleostei	Salmoniformes	Salmonidae	Salmo	Salmo trutta	Walen	Rhine	indigenous	non-endemic	extant
Teleostei	Salmoniformes	Salmonidae	Salmo	Salmo trutta	Wallersee	Danube	indigenous	non-endemic	extant
Teleostei	Salmoniformes	Salmonidae	Salmo	Salmo trutta	Weissensee	Danube	indigenous	non-endemic	extant
Teleostei	Salmoniformes	Salmonidae	Salmo	Salmo trutta	Woerthersee	Danube	non-indigenous	translocated	extant
Teleostei	Salmoniformes	Salmonidae	Salmo	Salmo trutta	Wolfgangsee	Danube	indigenous	non-endemic	extant
Teleostei	Salmoniformes	Salmonidae	Salmo	Salmo trutta	Zellersee	Danube	indigenous	non-endemic	extant
Teleostei	Salmoniformes	Salmonidae	Salmo	Salmo trutta	Zug	Rhine	indigenous	non-endemic	extant
Teleostei	Salmoniformes	Salmonidae	Salmo	Salmo trutta	Zurich	Rhine	indigenous	non-endemic	extant
Teleostei	Salmoniformes	Salmonidae	Salvelinus	Salvelinus fontinalis	Geneva	Rhone	non-indigenous	exotic	extant
Teleostei	Salmoniformes	Salmonidae	Salvelinus	Salvelinus fontinalis	Lungern	Rhine	non-indigenous	exotic	extant
Teleostei	Salmoniformes	Salmonidae	Salvelinus	Salvelinus fontinalis	Sarnen	Rhine	non-indigenous	exotic	extant
Teleostei	Salmoniformes	Salmonidae	Salvelinus	Salvelinus fontinalis	Zurich	Rhine	non-indigenous	exotic	extant
Teleostei	Salmoniformes	Salmonidae	Salvelinus	Salvelinus namaycush	Brienz	Rhine	non-indigenous	exotic	extant
Teleostei	Salmoniformes	Salmonidae	Salvelinus	Salvelinus namaycush	Lucerne	Rhine	non-indigenous	exotic	extant
Teleostei	Salmoniformes	Salmonidae	Salvelinus	Salvelinus namaycush	Lungern	Rhine	non-indigenous	exotic	extant
Teleostei	Salmoniformes	Salmonidae	Salvelinus	Salvelinus namaycush	Maggiore	Po	non-indigenous	exotic	extant
Teleostei	Salmoniformes	Salmonidae	Salvelinus	Salvelinus namaycush	Poschiavo	Po	non-indigenous	exotic	extant
Teleostei	Salmoniformes	Salmonidae	Salvelinus	Salvelinus namaycush	Saint-Moritz	Danube	non-indigenous	exotic	extant
Teleostei	Salmoniformes	Salmonidae	Salvelinus	Salvelinus namaycush	Sils	Danube	non-indigenous	exotic	extant
Teleostei	Salmoniformes	Salmonidae	Salvelinus	Salvelinus namaycush	Silvaplana	Danube	indigenous	non-endemic	extant
Teleostei	Salmoniformes	Salmonidae	Salvelinus	Salvelinus namaycush	Thun	Rhine	non-indigenous	exotic	extant
Teleostei	Salmoniformes	Salmonidae	Salvelinus	Salvelinus namaycush	Zurich	Rhine	non-indigenous	exotic	extant
Teleostei	Salmoniformes	Salmonidae	Salvelinus	Salvelinus neocomensis	Neuchatel	Rhine	indigenous	endemic	extinct or extirpated
Teleostei	Salmoniformes	Salmonidae	Salvelinus	Salvelinus profundus	Constance	Rhine	indigenous	endemic	extant
Teleostei	Salmoniformes	Salmonidae	Salvelinus	Salvelinus sp. (Benthic Thun/Brienz)	Brienz	Rhine	indigenous	endemic	extant
Teleostei	Salmoniformes	Salmonidae	Salvelinus	Salvelinus sp. (Benthic Thun/Brienz)	Thun	Rhine	indigenous	endemic	extant
Teleostei	Salmoniformes	Salmonidae	Salvelinus	Salvelinus sp. (Bourget)	Bourget	Rhone	indigenous	endemic	extant
Teleostei	Salmoniformes	Salmonidae	Salvelinus	Salvelinus sp. (Generalist Walen)	Walen	Rhine	indigenous	endemic	extant
Teleostei	Salmoniformes	Salmonidae	Salvelinus	Salvelinus sp. (Giant Lucerne)	Lucerne	Rhine	indigenous	endemic	extant
Teleostei	Salmoniformes	Salmonidae	Salvelinus	Salvelinus sp. (Giant Thun)	Thun	Rhine	indigenous	endemic	extant
Teleostei	Salmoniformes	Salmonidae	Salvelinus	Salvelinus sp. (Limnetic Brienz)	Brienz	Rhine	indigenous	endemic	extant
Teleostei	Salmoniformes	Salmonidae	Salvelinus	Salvelinus sp. (Limnetic Thun)	Thun	Rhine	indigenous	endemic	extant
Teleostei	Salmoniformes	Salmonidae	Salvelinus	Salvelinus sp. (Limnetic VWS)	Lucerne	Rhine	indigenous	endemic	extant
Teleostei	Salmoniformes	Salmonidae	Salvelinus	Salvelinus sp. (Profundal extreme Thun)	Thun	Rhine	indigenous	endemic	extant
Teleostei	Salmoniformes	Salmonidae	Salvelinus	Salvelinus sp. (Profundal Walen I)	Walen	Rhine	indigenous	endemic	extant
Teleostei	Salmoniformes	Salmonidae	Salvelinus	Salvelinus sp. (Profundal Walen II)	Walen	Rhine	indigenous	endemic	extant
Teleostei	Salmoniformes	Salmonidae	Salvelinus	Salvelinus sp. (Profundal-dwarf Thun)	Thun	Rhine	indigenous	endemic	extant
Teleostei	Salmoniformes	Salmonidae	Salvelinus	Salvelinus sp. (Profundal-dwarf VWS)	Lucerne	Rhine	indigenous	endemic	extant
Teleostei	Salmoniformes	Salmonidae	Salvelinus	Salvelinus umbla	Achensee	Danube	indigenous	non-endemic	extant
Teleostei	Salmoniformes	Salmonidae	Salvelinus	Salvelinus umbla	Aeger	Rhine	indigenous	non-endemic	extant
Teleostei	Salmoniformes	Salmonidae	Salvelinus	Salvelinus umbla	Almsee	Danube	indigenous	non-endemic	extant
Teleostei	Salmoniformes	Salmonidae	Salvelinus	Salvelinus umbla	Altausseer	Danube	indigenous	non-endemic	extant
Teleostei	Salmoniformes	Salmonidae	Salvelinus	Salvelinus umbla	Annecy	Rhone	indigenous	non-endemic	extant
Teleostei	Salmoniformes	Salmonidae	Salvelinus	Salvelinus umbla	Attersee	Danube	indigenous	non-endemic	extant
Teleostei	Salmoniformes	Salmonidae	Salvelinus	Salvelinus umbla	Biel	Rhine	indigenous	non-endemic	extant
Teleostei	Salmoniformes	Salmonidae	Salvelinus	Salvelinus umbla	Brienz	Rhine	indigenous	non-endemic	extant
Teleostei	Salmoniformes	Salmonidae	Salvelinus	Salvelinus umbla	Como	Po	non-indigenous	translocated	extant
Teleostei	Salmoniformes	Salmonidae	Salvelinus	Salvelinus umbla	Constance	Rhine	indigenous	non-endemic	extant
Teleostei	Salmoniformes	Salmonidae	Salvelinus	Salvelinus umbla	Erlaufsee	Danube	indigenous	non-endemic	extant
Teleostei	Salmoniformes	Salmonidae	Salvelinus	Salvelinus umbla	Fuschlsee	Danube	indigenous	non-endemic	extant
Teleostei	Salmoniformes	Salmonidae	Salvelinus	Salvelinus umbla	Geneva	Rhone	indigenous	non-endemic	extant
Teleostei	Salmoniformes	Salmonidae	Salvelinus	Salvelinus umbla	Grundlsee	Danube	indigenous	non-endemic	extant
Teleostei	Salmoniformes	Salmonidae	Salvelinus	Salvelinus umbla	Hallstaetter.See	Danube	indigenous	non-endemic	extant
Teleostei	Salmoniformes	Salmonidae	Salvelinus	Salvelinus umbla	Hallwil	Rhine	indigenous	non-endemic	extant
Teleostei	Salmoniformes	Salmonidae	Salvelinus	Salvelinus umbla	Heiterwangersee	Danube	indigenous	non-endemic	extant
Teleostei	Salmoniformes	Salmonidae	Salvelinus	Salvelinus umbla	Hintersee	Danube	indigenous	non-endemic	extant
Teleostei	Salmoniformes	Salmonidae	Salvelinus	Salvelinus umbla	Hintersteiner.See	Danube	indigenous	non-endemic	extant
Teleostei	Salmoniformes	Salmonidae	Salvelinus	Salvelinus umbla	Irrsee	Danube	indigenous	non-endemic	extinct or extirpated
Teleostei	Salmoniformes	Salmonidae	Salvelinus	Salvelinus umbla	Iseo	Po	non-indigenous	translocated	extant
Teleostei	Salmoniformes	Salmonidae	Salvelinus	Salvelinus umbla	Lucerne	Rhine	indigenous	non-endemic	extant
Teleostei	Salmoniformes	Salmonidae	Salvelinus	Salvelinus umbla	Lugano	Po	non-indigenous	translocated	extant
Teleostei	Salmoniformes	Salmonidae	Salvelinus	Salvelinus umbla	Lungern	Rhine	indigenous	non-endemic	extant
Teleostei	Salmoniformes	Salmonidae	Salvelinus	Salvelinus umbla	Lunzer.See	Danube	indigenous	non-endemic	extant
Teleostei	Salmoniformes	Salmonidae	Salvelinus	Salvelinus umbla	Maggiore	Po	non-indigenous	translocated	extant
Teleostei	Salmoniformes	Salmonidae	Salvelinus	Salvelinus umbla	Mezzola	Po	non-indigenous	translocated	extant
Teleostei	Salmoniformes	Salmonidae	Salvelinus	Salvelinus umbla	Millstaetter	Danube	non-indigenous	translocated	extant
Teleostei	Salmoniformes	Salmonidae	Salvelinus	Salvelinus umbla	Mondsee	Danube	indigenous	non-endemic	extant
Teleostei	Salmoniformes	Salmonidae	Salvelinus	Salvelinus umbla	Morat	Rhine	indigenous	non-endemic	extant
Teleostei	Salmoniformes	Salmonidae	Salvelinus	Salvelinus umbla	Neuchatel	Rhine	indigenous	non-endemic	extant
Teleostei	Salmoniformes	Salmonidae	Salvelinus	Salvelinus umbla	Offensee	Danube	indigenous	non-endemic	extant
Teleostei	Salmoniformes	Salmonidae	Salvelinus	Salvelinus umbla	Plansee	Danube	indigenous	non-endemic	extant
Teleostei	Salmoniformes	Salmonidae	Salvelinus	Salvelinus umbla	Poschiavo	Po	non-indigenous	translocated	extant
Teleostei	Salmoniformes	Salmonidae	Salvelinus	Salvelinus umbla	Saint-Moritz	Danube	non-indigenous	translocated	extant
Teleostei	Salmoniformes	Salmonidae	Salvelinus	Salvelinus umbla	Sarnen	Rhine	non-indigenous	translocated	extant
Teleostei	Salmoniformes	Salmonidae	Salvelinus	Salvelinus umbla	Sempach	Rhine	indigenous	non-endemic	extant
Teleostei	Salmoniformes	Salmonidae	Salvelinus	Salvelinus umbla	Sils	Danube	non-indigenous	translocated	extant
Teleostei	Salmoniformes	Salmonidae	Salvelinus	Salvelinus umbla	Silvaplana	Danube	non-indigenous	translocated	extant
Teleostei	Salmoniformes	Salmonidae	Salvelinus	Salvelinus umbla	Thun	Rhine	indigenous	non-endemic	extant
Teleostei	Salmoniformes	Salmonidae	Salvelinus	Salvelinus umbla	Toplitzsee	Danube	indigenous	non-endemic	extant
Teleostei	Salmoniformes	Salmonidae	Salvelinus	Salvelinus umbla	Traunsee	Danube	indigenous	non-endemic	extant
Teleostei	Salmoniformes	Salmonidae	Salvelinus	Salvelinus umbla	Vilsalpsee	Danube	indigenous	non-endemic	extant
Teleostei	Salmoniformes	Salmonidae	Salvelinus	Salvelinus umbla	Vorderer.Gosausee	Danube	indigenous	non-endemic	extinct or extirpated
Teleostei	Salmoniformes	Salmonidae	Salvelinus	Salvelinus umbla	Walen	Rhine	indigenous	non-endemic	extant
Teleostei	Salmoniformes	Salmonidae	Salvelinus	Salvelinus umbla	Weissensee	Danube	indigenous	non-endemic	extant
Teleostei	Salmoniformes	Salmonidae	Salvelinus	Salvelinus umbla	Woerthersee	Danube	non-indigenous	translocated	extant
Teleostei	Salmoniformes	Salmonidae	Salvelinus	Salvelinus umbla	Wolfgangsee	Danube	indigenous	non-endemic	extant
Teleostei	Salmoniformes	Salmonidae	Salvelinus	Salvelinus umbla	Zellersee	Danube	non-indigenous	translocated	extant
Teleostei	Salmoniformes	Salmonidae	Salvelinus	Salvelinus umbla	Zug	Rhine	indigenous	non-endemic	extant
Teleostei	Salmoniformes	Salmonidae	Salvelinus	Salvelinus umbla	Zurich	Rhine	indigenous	non-endemic	extant
Teleostei	Perciformes	Percidae	Sander	Sander lucioperca	Aeger	Rhine	non-indigenous	translocated	extant
Teleostei	Perciformes	Percidae	Sander	Sander lucioperca	Baldegg	Rhine	non-indigenous	translocated	extant
Teleostei	Perciformes	Percidae	Sander	Sander lucioperca	Biel	Rhine	non-indigenous	translocated	extant
Teleostei	Perciformes	Percidae	Sander	Sander lucioperca	Bourget	Rhone	non-indigenous	translocated	extant
Teleostei	Perciformes	Percidae	Sander	Sander lucioperca	Bret	Rhone	non-indigenous	translocated	extant
Teleostei	Perciformes	Percidae	Sander	Sander lucioperca	Chalain	Rhone	non-indigenous	translocated	extant
Teleostei	Perciformes	Percidae	Sander	Sander lucioperca	Como	Po	non-indigenous	translocated	extant
Teleostei	Perciformes	Percidae	Sander	Sander lucioperca	Constance	Rhine	non-indigenous	translocated	extant
Teleostei	Perciformes	Percidae	Sander	Sander lucioperca	Erlaufsee	Danube	non-indigenous	translocated	extant
Teleostei	Perciformes	Percidae	Sander	Sander lucioperca	Faakersee	Danube	non-indigenous	translocated	extant
Teleostei	Perciformes	Percidae	Sander	Sander lucioperca	Fuschlsee	Danube	non-indigenous	translocated	extant
Teleostei	Perciformes	Percidae	Sander	Sander lucioperca	Grabensee	Danube	non-indigenous	translocated	extant
Teleostei	Perciformes	Percidae	Sander	Sander lucioperca	Hallwil	Rhine	non-indigenous	translocated	extant
Teleostei	Perciformes	Percidae	Sander	Sander lucioperca	Irrsee	Danube	non-indigenous	translocated	extant
Teleostei	Perciformes	Percidae	Sander	Sander lucioperca	Joux	Rhine	non-indigenous	translocated	extant
Teleostei	Perciformes	Percidae	Sander	Sander lucioperca	Keutschacher.See	Danube	non-indigenous	translocated	extant
Teleostei	Perciformes	Percidae	Sander	Sander lucioperca	Klopeinersee	Danube	non-indigenous	translocated	extant
Teleostei	Perciformes	Percidae	Sander	Sander lucioperca	Laengsee	Danube	non-indigenous	translocated	extant
Teleostei	Perciformes	Percidae	Sander	Sander lucioperca	Lucerne	Rhine	non-indigenous	translocated	extant
Teleostei	Perciformes	Percidae	Sander	Sander lucioperca	Lugano	Po	non-indigenous	translocated	extant
Teleostei	Perciformes	Percidae	Sander	Sander lucioperca	Lungern	Rhine	non-indigenous	translocated	extant
Teleostei	Perciformes	Percidae	Sander	Sander lucioperca	Maggiore	Po	non-indigenous	translocated	extant
Teleostei	Perciformes	Percidae	Sander	Sander lucioperca	Mattsee	Danube	non-indigenous	translocated	extant
Teleostei	Perciformes	Percidae	Sander	Sander lucioperca	Mezzola	Po	non-indigenous	translocated	extant
Teleostei	Perciformes	Percidae	Sander	Sander lucioperca	Millstaetter	Danube	non-indigenous	translocated	extant
Teleostei	Perciformes	Percidae	Sander	Sander lucioperca	Mondsee	Danube	non-indigenous	translocated	extant
Teleostei	Perciformes	Percidae	Sander	Sander lucioperca	Morat	Rhine	non-indigenous	translocated	extant
Teleostei	Perciformes	Percidae	Sander	Sander lucioperca	Neuchatel	Rhine	non-indigenous	translocated	extant
Teleostei	Perciformes	Percidae	Sander	Sander lucioperca	Obertrumersee	Danube	non-indigenous	translocated	extant
Teleostei	Perciformes	Percidae	Sander	Sander lucioperca	Ossiachersee	Danube	non-indigenous	translocated	extant
Teleostei	Perciformes	Percidae	Sander	Sander lucioperca	Pfaffikersee	Rhine	non-indigenous	translocated	extant
Teleostei	Perciformes	Percidae	Sander	Sander lucioperca	Pressegger.See	Danube	non-indigenous	translocated	extant
Teleostei	Perciformes	Percidae	Sander	Sander lucioperca	Sarnen	Rhine	non-indigenous	translocated	extant
Teleostei	Perciformes	Percidae	Sander	Sander lucioperca	Sempach	Rhine	non-indigenous	translocated	extant
Teleostei	Perciformes	Percidae	Sander	Sander lucioperca	Traunsee	Danube	non-indigenous	translocated	extant
Teleostei	Perciformes	Percidae	Sander	Sander lucioperca	Varese	Po	non-indigenous	translocated	extant
Teleostei	Perciformes	Percidae	Sander	Sander lucioperca	Walchsee	Danube	non-indigenous	translocated	extant
Teleostei	Perciformes	Percidae	Sander	Sander lucioperca	Wallersee	Danube	non-indigenous	translocated	extant
Teleostei	Perciformes	Percidae	Sander	Sander lucioperca	Weissensee	Danube	non-indigenous	translocated	extant
Teleostei	Perciformes	Percidae	Sander	Sander lucioperca	Woerthersee	Danube	non-indigenous	translocated	extant
Teleostei	Perciformes	Percidae	Sander	Sander lucioperca	Wolfgangsee	Danube	non-indigenous	translocated	extant
Teleostei	Perciformes	Percidae	Sander	Sander lucioperca	Zellersee	Danube	non-indigenous	translocated	extant
Teleostei	Perciformes	Percidae	Sander	Sander lucioperca	Zug	Rhine	non-indigenous	translocated	extant
Teleostei	Cypriniformes	Cyprinidae	Scardinius	Scardinius erythrophthalmus	Achensee	Danube	non-indigenous	translocated	extant
Teleostei	Cypriniformes	Cyprinidae	Scardinius	Scardinius erythrophthalmus	Aeger	Rhine	indigenous	non-endemic	extant
Teleostei	Cypriniformes	Cyprinidae	Scardinius	Scardinius erythrophthalmus	Annecy	Rhone	indigenous	non-endemic	extant
Teleostei	Cypriniformes	Cyprinidae	Scardinius	Scardinius erythrophthalmus	Baldegg	Rhine	indigenous	non-endemic	extant
Teleostei	Cypriniformes	Cyprinidae	Scardinius	Scardinius erythrophthalmus	Biel	Rhine	indigenous	non-endemic	extant
Teleostei	Cypriniformes	Cyprinidae	Scardinius	Scardinius erythrophthalmus	Bonlieu	Rhone	indigenous	non-endemic	extant
Teleostei	Cypriniformes	Cyprinidae	Scardinius	Scardinius erythrophthalmus	Bourget	Rhone	indigenous	non-endemic	extant
Teleostei	Cypriniformes	Cyprinidae	Scardinius	Scardinius erythrophthalmus	Brenet	Rhine	non-indigenous	translocated	extant
Teleostei	Cypriniformes	Cyprinidae	Scardinius	Scardinius erythrophthalmus	Bret	Rhone	indigenous	non-endemic	extant
Teleostei	Cypriniformes	Cyprinidae	Scardinius	Scardinius erythrophthalmus	Brienz	Rhine	indigenous	non-endemic	extant
Teleostei	Cypriniformes	Cyprinidae	Scardinius	Scardinius erythrophthalmus	Chalain	Rhone	indigenous	non-endemic	extant
Teleostei	Cypriniformes	Cyprinidae	Scardinius	Scardinius erythrophthalmus	Constance	Rhine	indigenous	non-endemic	extant
Teleostei	Cypriniformes	Cyprinidae	Scardinius	Scardinius erythrophthalmus	Erlaufsee	Danube	non-indigenous	translocated	extant
Teleostei	Cypriniformes	Cyprinidae	Scardinius	Scardinius erythrophthalmus	Faakersee	Danube	indigenous	non-endemic	extant
Teleostei	Cypriniformes	Cyprinidae	Scardinius	Scardinius erythrophthalmus	Fuschlsee	Danube	non-indigenous	translocated	extant
Teleostei	Cypriniformes	Cyprinidae	Scardinius	Scardinius erythrophthalmus	Geneva	Rhone	indigenous	non-endemic	extant
Teleostei	Cypriniformes	Cyprinidae	Scardinius	Scardinius erythrophthalmus	Grabensee	Danube	indigenous	non-endemic	extant
Teleostei	Cypriniformes	Cyprinidae	Scardinius	Scardinius erythrophthalmus	Greifensee	Rhine	indigenous	non-endemic	extant
Teleostei	Cypriniformes	Cyprinidae	Scardinius	Scardinius erythrophthalmus	Hallwil	Rhine	indigenous	non-endemic	extant
Teleostei	Cypriniformes	Cyprinidae	Scardinius	Scardinius erythrophthalmus	Hintersteiner.See	Danube	non-indigenous	translocated	extant
Teleostei	Cypriniformes	Cyprinidae	Scardinius	Scardinius erythrophthalmus	Irrsee	Danube	non-indigenous	translocated	extant
Teleostei	Cypriniformes	Cyprinidae	Scardinius	Scardinius erythrophthalmus	Joux	Rhine	indigenous	non-endemic	extant
Teleostei	Cypriniformes	Cyprinidae	Scardinius	Scardinius erythrophthalmus	Keutschacher.See	Danube	indigenous	non-endemic	extant
Teleostei	Cypriniformes	Cyprinidae	Scardinius	Scardinius erythrophthalmus	Klopeinersee	Danube	indigenous	non-endemic	extant
Teleostei	Cypriniformes	Cyprinidae	Scardinius	Scardinius erythrophthalmus	Laengsee	Danube	indigenous	non-endemic	extant
Teleostei	Cypriniformes	Cyprinidae	Scardinius	Scardinius erythrophthalmus	Lucerne	Rhine	indigenous	non-endemic	extant
Teleostei	Cypriniformes	Cyprinidae	Scardinius	Scardinius erythrophthalmus	Lungern	Rhine	indigenous	non-endemic	extant
Teleostei	Cypriniformes	Cyprinidae	Scardinius	Scardinius erythrophthalmus	Lunzer.See	Danube	non-indigenous	translocated	extant
Teleostei	Cypriniformes	Cyprinidae	Scardinius	Scardinius erythrophthalmus	Mattsee	Danube	indigenous	non-endemic	extant
Teleostei	Cypriniformes	Cyprinidae	Scardinius	Scardinius erythrophthalmus	Morat	Rhine	indigenous	non-endemic	extant
Teleostei	Cypriniformes	Cyprinidae	Scardinius	Scardinius erythrophthalmus	Neuchatel	Rhine	indigenous	non-endemic	extant
Teleostei	Cypriniformes	Cyprinidae	Scardinius	Scardinius erythrophthalmus	Obertrumersee	Danube	indigenous	non-endemic	extant
Teleostei	Cypriniformes	Cyprinidae	Scardinius	Scardinius erythrophthalmus	Ossiachersee	Danube	indigenous	non-endemic	extant
Teleostei	Cypriniformes	Cyprinidae	Scardinius	Scardinius erythrophthalmus	Pfaffikersee	Rhine	indigenous	non-endemic	extant
Teleostei	Cypriniformes	Cyprinidae	Scardinius	Scardinius erythrophthalmus	Pressegger.See	Danube	indigenous	non-endemic	extant
Teleostei	Cypriniformes	Cyprinidae	Scardinius	Scardinius erythrophthalmus	Remoray	Rhone	indigenous	non-endemic	extant
Teleostei	Cypriniformes	Cyprinidae	Scardinius	Scardinius erythrophthalmus	Rousses	Rhone	indigenous	non-endemic	extant
Teleostei	Cypriniformes	Cyprinidae	Scardinius	Scardinius erythrophthalmus	Saint-Moritz	Danube	indigenous	non-endemic	extant
Teleostei	Cypriniformes	Cyprinidae	Scardinius	Scardinius erythrophthalmus	Saint-Point	Rhone	indigenous	non-endemic	extant
Teleostei	Cypriniformes	Cyprinidae	Scardinius	Scardinius erythrophthalmus	Sarnen	Rhine	indigenous	non-endemic	extant
Teleostei	Cypriniformes	Cyprinidae	Scardinius	Scardinius erythrophthalmus	Sempach	Rhine	indigenous	non-endemic	extant
Teleostei	Cypriniformes	Cyprinidae	Scardinius	Scardinius erythrophthalmus	Thun	Rhine	indigenous	non-endemic	extant
Teleostei	Cypriniformes	Cyprinidae	Scardinius	Scardinius erythrophthalmus	Vilsalpsee	Danube	non-indigenous	translocated	extant
Teleostei	Cypriniformes	Cyprinidae	Scardinius	Scardinius erythrophthalmus	Walchsee	Danube	indigenous	non-endemic	extant
Teleostei	Cypriniformes	Cyprinidae	Scardinius	Scardinius erythrophthalmus	Walen	Rhine	indigenous	non-endemic	extant
Teleostei	Cypriniformes	Cyprinidae	Scardinius	Scardinius erythrophthalmus	Wallersee	Danube	indigenous	non-endemic	extant
Teleostei	Cypriniformes	Cyprinidae	Scardinius	Scardinius erythrophthalmus	Weissensee	Danube	indigenous	non-endemic	extant
Teleostei	Cypriniformes	Cyprinidae	Scardinius	Scardinius erythrophthalmus	Woerthersee	Danube	indigenous	non-endemic	extant
Teleostei	Cypriniformes	Cyprinidae	Scardinius	Scardinius erythrophthalmus	Wolfgangsee	Danube	non-indigenous	translocated	extant
Teleostei	Cypriniformes	Cyprinidae	Scardinius	Scardinius erythrophthalmus	Zellersee	Danube	non-indigenous	translocated	extant
Teleostei	Cypriniformes	Cyprinidae	Scardinius	Scardinius erythrophthalmus	Zug	Rhine	indigenous	non-endemic	extant
Teleostei	Cypriniformes	Cyprinidae	Scardinius	Scardinius erythrophthalmus	Zurich	Rhine	indigenous	non-endemic	extant
Teleostei	Cypriniformes	Cyprinidae	Scardinius	Scardinius hesperidicus	Biel	Rhine	non-indigenous	translocated	extant
Teleostei	Cypriniformes	Cyprinidae	Scardinius	Scardinius hesperidicus	Bonlieu	Rhone	non-indigenous	translocated	extant
Teleostei	Cypriniformes	Cyprinidae	Scardinius	Scardinius hesperidicus	Brenet	Rhine	indigenous	non-endemic	extant
Teleostei	Cypriniformes	Cyprinidae	Scardinius	Scardinius hesperidicus	Chalain	Rhone	non-indigenous	translocated	extant
Teleostei	Cypriniformes	Cyprinidae	Scardinius	Scardinius hesperidicus	Como	Po	indigenous	non-endemic	extant
Teleostei	Cypriniformes	Cyprinidae	Scardinius	Scardinius hesperidicus	Garda	Po	indigenous	non-endemic	extant
Teleostei	Cypriniformes	Cyprinidae	Scardinius	Scardinius hesperidicus	Geneva	Rhone	non-indigenous	translocated	extant
Teleostei	Cypriniformes	Cyprinidae	Scardinius	Scardinius hesperidicus	Idro	Po	indigenous	non-endemic	extant
Teleostei	Cypriniformes	Cyprinidae	Scardinius	Scardinius hesperidicus	Iseo	Po	indigenous	non-endemic	extant
Teleostei	Cypriniformes	Cyprinidae	Scardinius	Scardinius hesperidicus	Lugano	Po	indigenous	non-endemic	extant
Teleostei	Cypriniformes	Cyprinidae	Scardinius	Scardinius hesperidicus	Maggiore	Po	indigenous	non-endemic	extant
Teleostei	Cypriniformes	Cyprinidae	Scardinius	Scardinius hesperidicus	Mezzola	Po	indigenous	non-endemic	extant
Teleostei	Cypriniformes	Cyprinidae	Scardinius	Scardinius hesperidicus	Morat	Rhine	non-indigenous	translocated	extant
Teleostei	Cypriniformes	Cyprinidae	Scardinius	Scardinius hesperidicus	Neuchatel	Rhine	non-indigenous	translocated	extant
Teleostei	Cypriniformes	Cyprinidae	Scardinius	Scardinius hesperidicus	Poschiavo	Po	indigenous	non-endemic	extant
Teleostei	Cypriniformes	Cyprinidae	Scardinius	Scardinius hesperidicus	Remoray	Rhone	non-indigenous	translocated	extant
Teleostei	Cypriniformes	Cyprinidae	Scardinius	Scardinius hesperidicus	Rousses	Rhone	non-indigenous	translocated	extant
Teleostei	Cypriniformes	Cyprinidae	Scardinius	Scardinius hesperidicus	Saint-Point	Rhone	non-indigenous	translocated	extant
Teleostei	Cypriniformes	Cyprinidae	Scardinius	Scardinius hesperidicus	Sils	Danube	non-indigenous	translocated	extant
Teleostei	Cypriniformes	Cyprinidae	Scardinius	Scardinius hesperidicus	Thun	Rhine	non-indigenous	translocated	extant
Teleostei	Cypriniformes	Cyprinidae	Scardinius	Scardinius hesperidicus	Varese	Po	non-indigenous	translocated	extant
Teleostei	Cypriniformes	Cyprinidae	Scardinius	Scardinius hesperidicus	Zurich	Rhine	non-indigenous	translocated	extant
Teleostei	Siluriformes	Siluridae	Silurus	Silurus glanis	Biel	Rhine	indigenous	non-endemic	extant
Teleostei	Siluriformes	Siluridae	Silurus	Silurus glanis	Constance	Rhine	indigenous	non-endemic	extant
Teleostei	Siluriformes	Siluridae	Silurus	Silurus glanis	Faakersee	Danube	indigenous	non-endemic	extant
Teleostei	Siluriformes	Siluridae	Silurus	Silurus glanis	Garda	Po	non-indigenous	translocated	extant
Teleostei	Siluriformes	Siluridae	Silurus	Silurus glanis	Geneva	Rhone	indigenous	non-endemic	extant
Teleostei	Siluriformes	Siluridae	Silurus	Silurus glanis	Grabensee	Danube	indigenous	non-endemic	extant
Teleostei	Siluriformes	Siluridae	Silurus	Silurus glanis	Irrsee	Danube	non-indigenous	translocated	extant
Teleostei	Siluriformes	Siluridae	Silurus	Silurus glanis	Keutschacher.See	Danube	indigenous	non-endemic	extant
Teleostei	Siluriformes	Siluridae	Silurus	Silurus glanis	Klopeinersee	Danube	indigenous	non-endemic	extant
Teleostei	Siluriformes	Siluridae	Silurus	Silurus glanis	Laengsee	Danube	indigenous	non-endemic	extant
Teleostei	Siluriformes	Siluridae	Silurus	Silurus glanis	Lugano	Po	non-indigenous	translocated	extant
Teleostei	Siluriformes	Siluridae	Silurus	Silurus glanis	Maggiore	Po	non-indigenous	translocated	extant
Teleostei	Siluriformes	Siluridae	Silurus	Silurus glanis	Mattsee	Danube	indigenous	non-endemic	extant
Teleostei	Siluriformes	Siluridae	Silurus	Silurus glanis	Millstaetter	Danube	indigenous	non-endemic	extant
Teleostei	Siluriformes	Siluridae	Silurus	Silurus glanis	Mondsee	Danube	non-indigenous	translocated	extant
Teleostei	Siluriformes	Siluridae	Silurus	Silurus glanis	Morat	Rhine	indigenous	non-endemic	extant
Teleostei	Siluriformes	Siluridae	Silurus	Silurus glanis	Neuchatel	Rhine	indigenous	non-endemic	extant
Teleostei	Siluriformes	Siluridae	Silurus	Silurus glanis	Obertrumersee	Danube	indigenous	non-endemic	extant
Teleostei	Siluriformes	Siluridae	Silurus	Silurus glanis	Ossiachersee	Danube	indigenous	non-endemic	extant
Teleostei	Siluriformes	Siluridae	Silurus	Silurus glanis	Pressegger.See	Danube	indigenous	non-endemic	extant
Teleostei	Siluriformes	Siluridae	Silurus	Silurus glanis	Sempach	Rhine	indigenous	non-endemic	extant
Teleostei	Siluriformes	Siluridae	Silurus	Silurus glanis	Thun	Rhine	indigenous	non-endemic	extant
Teleostei	Siluriformes	Siluridae	Silurus	Silurus glanis	Varese	Po	non-indigenous	translocated	extant
Teleostei	Siluriformes	Siluridae	Silurus	Silurus glanis	Walchsee	Danube	non-indigenous	translocated	extant
Teleostei	Siluriformes	Siluridae	Silurus	Silurus glanis	Wallersee	Danube	non-indigenous	translocated	extant
Teleostei	Siluriformes	Siluridae	Silurus	Silurus glanis	Woerthersee	Danube	indigenous	non-endemic	extant
Teleostei	Siluriformes	Siluridae	Silurus	Silurus glanis	Zellersee	Danube	non-indigenous	translocated	extant
Teleostei	Siluriformes	Siluridae	Silurus	Silurus glanis	Zurich	Rhine	indigenous	non-endemic	extant
Actinopterygii	Cypriniformes	Leuciscidae	Squalius	Squalius cephalus	Achensee	Danube	indigenous	non-endemic	extant
Actinopterygii	Cypriniformes	Leuciscidae	Squalius	Squalius cephalus	Aeger	Rhine	indigenous	non-endemic	extant
Actinopterygii	Cypriniformes	Leuciscidae	Squalius	Squalius cephalus	Almsee	Danube	indigenous	non-endemic	extant
Actinopterygii	Cypriniformes	Leuciscidae	Squalius	Squalius cephalus	Altausseer	Danube	indigenous	non-endemic	extant
Actinopterygii	Cypriniformes	Leuciscidae	Squalius	Squalius cephalus	Annecy	Rhone	indigenous	non-endemic	extant
Actinopterygii	Cypriniformes	Leuciscidae	Squalius	Squalius cephalus	Attersee	Danube	indigenous	non-endemic	extant
Actinopterygii	Cypriniformes	Leuciscidae	Squalius	Squalius cephalus	Baldegg	Rhine	indigenous	non-endemic	extant
Actinopterygii	Cypriniformes	Leuciscidae	Squalius	Squalius cephalus	Biel	Rhine	indigenous	non-endemic	extant
Actinopterygii	Cypriniformes	Leuciscidae	Squalius	Squalius cephalus	Bourget	Rhone	indigenous	non-endemic	extant
Actinopterygii	Cypriniformes	Leuciscidae	Squalius	Squalius cephalus	Brenet	Rhine	indigenous	non-endemic	extant
Actinopterygii	Cypriniformes	Leuciscidae	Squalius	Squalius cephalus	Bret	Rhone	indigenous	non-endemic	extant
Actinopterygii	Cypriniformes	Leuciscidae	Squalius	Squalius cephalus	Brienz	Rhine	indigenous	non-endemic	extant
Actinopterygii	Cypriniformes	Leuciscidae	Squalius	Squalius cephalus	Chalain	Rhone	indigenous	non-endemic	extant
Actinopterygii	Cypriniformes	Leuciscidae	Squalius	Squalius cephalus	Constance	Rhine	indigenous	non-endemic	extant
Actinopterygii	Cypriniformes	Leuciscidae	Squalius	Squalius cephalus	Erlaufsee	Danube	indigenous	non-endemic	extant
Actinopterygii	Cypriniformes	Leuciscidae	Squalius	Squalius cephalus	Faakersee	Danube	indigenous	non-endemic	extant
Actinopterygii	Cypriniformes	Leuciscidae	Squalius	Squalius cephalus	Fuschlsee	Danube	indigenous	non-endemic	extant
Actinopterygii	Cypriniformes	Leuciscidae	Squalius	Squalius cephalus	Geneva	Rhone	indigenous	non-endemic	extant
Actinopterygii	Cypriniformes	Leuciscidae	Squalius	Squalius cephalus	Grabensee	Danube	indigenous	non-endemic	extant
Actinopterygii	Cypriniformes	Leuciscidae	Squalius	Squalius cephalus	Greifensee	Rhine	indigenous	non-endemic	extant
Actinopterygii	Cypriniformes	Leuciscidae	Squalius	Squalius cephalus	Grundlsee	Danube	indigenous	non-endemic	extant
Actinopterygii	Cypriniformes	Leuciscidae	Squalius	Squalius cephalus	Haldensee	Danube	indigenous	non-endemic	extant
Actinopterygii	Cypriniformes	Leuciscidae	Squalius	Squalius cephalus	Hallstaetter.See	Danube	indigenous	non-endemic	extant
Actinopterygii	Cypriniformes	Leuciscidae	Squalius	Squalius cephalus	Hallwil	Rhine	indigenous	non-endemic	extant
Actinopterygii	Cypriniformes	Leuciscidae	Squalius	Squalius cephalus	Irrsee	Danube	indigenous	non-endemic	extant
Actinopterygii	Cypriniformes	Leuciscidae	Squalius	Squalius cephalus	Joux	Rhine	indigenous	non-endemic	extant
Actinopterygii	Cypriniformes	Leuciscidae	Squalius	Squalius cephalus	Keutschacher.See	Danube	indigenous	non-endemic	extant
Actinopterygii	Cypriniformes	Leuciscidae	Squalius	Squalius cephalus	Klopeinersee	Danube	indigenous	non-endemic	extant
Actinopterygii	Cypriniformes	Leuciscidae	Squalius	Squalius cephalus	Laengsee	Danube	indigenous	non-endemic	extant
Actinopterygii	Cypriniformes	Leuciscidae	Squalius	Squalius cephalus	Lauerz	Rhine	indigenous	non-endemic	extant
Actinopterygii	Cypriniformes	Leuciscidae	Squalius	Squalius cephalus	Lucerne	Rhine	indigenous	non-endemic	extant
Actinopterygii	Cypriniformes	Leuciscidae	Squalius	Squalius cephalus	Lungern	Rhine	indigenous	non-endemic	extant
Actinopterygii	Cypriniformes	Leuciscidae	Squalius	Squalius cephalus	Lunzer.See	Danube	indigenous	non-endemic	extant
Actinopterygii	Cypriniformes	Leuciscidae	Squalius	Squalius cephalus	Mattsee	Danube	indigenous	non-endemic	extant
Actinopterygii	Cypriniformes	Leuciscidae	Squalius	Squalius cephalus	Millstaetter	Danube	indigenous	non-endemic	extant
Actinopterygii	Cypriniformes	Leuciscidae	Squalius	Squalius cephalus	Mondsee	Danube	indigenous	non-endemic	extant
Actinopterygii	Cypriniformes	Leuciscidae	Squalius	Squalius cephalus	Morat	Rhine	indigenous	non-endemic	extant
Actinopterygii	Cypriniformes	Leuciscidae	Squalius	Squalius cephalus	Neuchatel	Rhine	indigenous	non-endemic	extant
Actinopterygii	Cypriniformes	Leuciscidae	Squalius	Squalius cephalus	Obertrumersee	Danube	indigenous	non-endemic	extant
Actinopterygii	Cypriniformes	Leuciscidae	Squalius	Squalius cephalus	Ossiachersee	Danube	indigenous	non-endemic	extant
Actinopterygii	Cypriniformes	Leuciscidae	Squalius	Squalius cephalus	Pfaffikersee	Rhine	indigenous	non-endemic	extant
Actinopterygii	Cypriniformes	Leuciscidae	Squalius	Squalius cephalus	Pressegger.See	Danube	indigenous	non-endemic	extant
Actinopterygii	Cypriniformes	Leuciscidae	Squalius	Squalius cephalus	Rousses	Rhone	indigenous	non-endemic	extant
Actinopterygii	Cypriniformes	Leuciscidae	Squalius	Squalius cephalus	Saint-Point	Rhone	indigenous	non-endemic	extant
Actinopterygii	Cypriniformes	Leuciscidae	Squalius	Squalius cephalus	Sarnen	Rhine	indigenous	non-endemic	extant
Actinopterygii	Cypriniformes	Leuciscidae	Squalius	Squalius cephalus	Sempach	Rhine	indigenous	non-endemic	extant
Actinopterygii	Cypriniformes	Leuciscidae	Squalius	Squalius cephalus	Thun	Rhine	indigenous	non-endemic	extant
Actinopterygii	Cypriniformes	Leuciscidae	Squalius	Squalius cephalus	Toplitzsee	Danube	indigenous	non-endemic	extant
Actinopterygii	Cypriniformes	Leuciscidae	Squalius	Squalius cephalus	Traunsee	Danube	indigenous	non-endemic	extant
Actinopterygii	Cypriniformes	Leuciscidae	Squalius	Squalius cephalus	Walchsee	Danube	indigenous	non-endemic	extant
Actinopterygii	Cypriniformes	Leuciscidae	Squalius	Squalius cephalus	Walen	Rhine	indigenous	non-endemic	extant
Actinopterygii	Cypriniformes	Leuciscidae	Squalius	Squalius cephalus	Wallersee	Danube	indigenous	non-endemic	extant
Actinopterygii	Cypriniformes	Leuciscidae	Squalius	Squalius cephalus	Weissensee	Danube	indigenous	non-endemic	extant
Actinopterygii	Cypriniformes	Leuciscidae	Squalius	Squalius cephalus	Woerthersee	Danube	indigenous	non-endemic	extant
Actinopterygii	Cypriniformes	Leuciscidae	Squalius	Squalius cephalus	Wolfgangsee	Danube	indigenous	non-endemic	extant
Actinopterygii	Cypriniformes	Leuciscidae	Squalius	Squalius cephalus	Zellersee	Danube	indigenous	non-endemic	extant
Actinopterygii	Cypriniformes	Leuciscidae	Squalius	Squalius cephalus	Zug	Rhine	indigenous	non-endemic	extant
Actinopterygii	Cypriniformes	Leuciscidae	Squalius	Squalius cephalus	Zurich	Rhine	indigenous	non-endemic	extant
Actinopterygii	Cypriniformes	Leuciscidae	Squalius	Squalius squalus	Como	Po	indigenous	non-endemic	extant
Actinopterygii	Cypriniformes	Leuciscidae	Squalius	Squalius squalus	Garda	Po	indigenous	non-endemic	extant
Actinopterygii	Cypriniformes	Leuciscidae	Squalius	Squalius squalus	Iseo	Po	indigenous	non-endemic	extant
Actinopterygii	Cypriniformes	Leuciscidae	Squalius	Squalius squalus	Lugano	Po	indigenous	non-endemic	extant
Actinopterygii	Cypriniformes	Leuciscidae	Squalius	Squalius squalus	Maggiore	Po	indigenous	non-endemic	extant
Actinopterygii	Cypriniformes	Leuciscidae	Squalius	Squalius squalus	Mezzola	Po	indigenous	non-endemic	extant
Teleostei	Cypriniformes	Cyprinidae	Telestes	Telestes muticellus	Como	Po	indigenous	non-endemic	extant
Teleostei	Cypriniformes	Cyprinidae	Telestes	Telestes muticellus	Garda	Po	indigenous	non-endemic	extant
Teleostei	Cypriniformes	Cyprinidae	Telestes	Telestes muticellus	Iseo	Po	indigenous	non-endemic	extant
Teleostei	Cypriniformes	Cyprinidae	Telestes	Telestes muticellus	Lugano	Po	indigenous	non-endemic	extant
Teleostei	Cypriniformes	Cyprinidae	Telestes	Telestes muticellus	Maggiore	Po	indigenous	non-endemic	extant
Teleostei	Cypriniformes	Cyprinidae	Telestes	Telestes muticellus	Mezzola	Po	indigenous	non-endemic	extant
Teleostei	Cypriniformes	Cyprinidae	Telestes	Telestes souffia (unknown lineage)	Geneva	Rhone	indigenous	non-endemic	extant
Teleostei	Cypriniformes	Cyprinidae	Telestes	Telestes souffia (unknown lineage)	Neuchatel	Rhine	indigenous	non-endemic	extant
Teleostei	Cypriniformes	Cyprinidae	Telestes	Telestes souffia (unknown lineage)	Saint-Moritz	Danube	indigenous	non-endemic	extant
Teleostei	Cypriniformes	Cyprinidae	Telestes	Telestes souffia aggassizi	Biel	Rhine	indigenous	non-endemic	extant
Teleostei	Cypriniformes	Cyprinidae	Telestes	Telestes souffia aggassizi	Constance	Rhine	indigenous	non-endemic	extant
Teleostei	Cypriniformes	Cyprinidae	Telestes	Telestes souffia aggassizi	Lucerne	Rhine	indigenous	non-endemic	extant
Teleostei	Cypriniformes	Cyprinidae	Telestes	Telestes souffia aggassizi	Morat	Rhine	indigenous	non-endemic	extant
Teleostei	Cypriniformes	Cyprinidae	Telestes	Telestes souffia souffia	Chalain	Rhone	indigenous	non-endemic	extant
Teleostei	Cypriniformes	Cyprinidae	Telestes	Telestes sp. (unknown lineage)	Walen	Rhine	indigenous	non-endemic	extant
Teleostei	Salmoniformes	Salmonidae	Thymallus	Thymallus thymallus	Biel	Rhine	indigenous	non-endemic	extant
Teleostei	Salmoniformes	Salmonidae	Thymallus	Thymallus thymallus	Brenet	Rhine	indigenous	non-endemic	extant
Teleostei	Salmoniformes	Salmonidae	Thymallus	Thymallus thymallus	Brienz	Rhine	indigenous	non-endemic	extant
Teleostei	Salmoniformes	Salmonidae	Thymallus	Thymallus thymallus	Constance	Rhine	indigenous	non-endemic	extant
Teleostei	Salmoniformes	Salmonidae	Thymallus	Thymallus thymallus	Garda	Po	indigenous	non-endemic	extant
Teleostei	Salmoniformes	Salmonidae	Thymallus	Thymallus thymallus	Geneva	Rhone	indigenous	non-endemic	extant
Teleostei	Salmoniformes	Salmonidae	Thymallus	Thymallus thymallus	Hallwil	Rhine	indigenous	non-endemic	extant
Teleostei	Salmoniformes	Salmonidae	Thymallus	Thymallus thymallus	Joux	Rhine	indigenous	non-endemic	extant
Teleostei	Salmoniformes	Salmonidae	Thymallus	Thymallus thymallus	Lucerne	Rhine	indigenous	non-endemic	extant
Teleostei	Salmoniformes	Salmonidae	Thymallus	Thymallus thymallus	Maggiore	Po	indigenous	non-endemic	extant
Teleostei	Salmoniformes	Salmonidae	Thymallus	Thymallus thymallus	Neuchatel	Rhine	indigenous	non-endemic	extant
Teleostei	Salmoniformes	Salmonidae	Thymallus	Thymallus thymallus	Rousses	Rhone	indigenous	non-endemic	extant
Teleostei	Salmoniformes	Salmonidae	Thymallus	Thymallus thymallus	Saint-Moritz	Danube	indigenous	non-endemic	extant
Teleostei	Salmoniformes	Salmonidae	Thymallus	Thymallus thymallus	Sarnen	Rhine	indigenous	non-endemic	extant
Teleostei	Salmoniformes	Salmonidae	Thymallus	Thymallus thymallus	Sils	Danube	indigenous	non-endemic	extant
Teleostei	Salmoniformes	Salmonidae	Thymallus	Thymallus thymallus	Silvaplana	Danube	indigenous	non-endemic	extant
Teleostei	Salmoniformes	Salmonidae	Thymallus	Thymallus thymallus	Thun	Rhine	indigenous	non-endemic	extant
Teleostei	Salmoniformes	Salmonidae	Thymallus	Thymallus thymallus	Walen	Rhine	indigenous	non-endemic	extant
Teleostei	Salmoniformes	Salmonidae	Thymallus	Thymallus thymallus	Zurich	Rhine	indigenous	non-endemic	extant
Teleostei	Cypriniformes	Cyprinidae	Tinca	Tinca tinca (linage I)	Biel	Rhine	indigenous	non-endemic	extant
Teleostei	Cypriniformes	Cyprinidae	Tinca	Tinca tinca (linage I)	Bret	Rhone	indigenous	non-endemic	extant
Teleostei	Cypriniformes	Cyprinidae	Tinca	Tinca tinca (linage I)	Joux	Rhine	indigenous	non-endemic	extant
Teleostei	Cypriniformes	Cyprinidae	Tinca	Tinca tinca (linage I)	Neuchatel	Rhine	indigenous	non-endemic	extant
Teleostei	Cypriniformes	Cyprinidae	Tinca	Tinca tinca (linage I)	Sarnen	Rhine	indigenous	non-endemic	extant
Teleostei	Cypriniformes	Cyprinidae	Tinca	Tinca tinca (linage I)	Zug	Rhine	indigenous	non-endemic	extant
Teleostei	Cypriniformes	Cyprinidae	Tinca	Tinca tinca (lineage II)	Annecy	Rhone	indigenous	non-endemic	extant
Teleostei	Cypriniformes	Cyprinidae	Tinca	Tinca tinca (lineage II)	Biel	Rhine	indigenous	non-endemic	extant
Teleostei	Cypriniformes	Cyprinidae	Tinca	Tinca tinca (lineage II)	Bourget	Rhone	indigenous	non-endemic	extant
Teleostei	Cypriniformes	Cyprinidae	Tinca	Tinca tinca (lineage II)	Brenet	Rhine	indigenous	non-endemic	extant
Teleostei	Cypriniformes	Cyprinidae	Tinca	Tinca tinca (lineage II)	Bret	Rhone	indigenous	non-endemic	extant
Teleostei	Cypriniformes	Cyprinidae	Tinca	Tinca tinca (lineage II)	Chalain	Rhone	indigenous	non-endemic	extant
Teleostei	Cypriniformes	Cyprinidae	Tinca	Tinca tinca (lineage II)	Constance	Rhine	indigenous	non-endemic	extant
Teleostei	Cypriniformes	Cyprinidae	Tinca	Tinca tinca (lineage II)	Geneva	Rhone	indigenous	non-endemic	extant
Teleostei	Cypriniformes	Cyprinidae	Tinca	Tinca tinca (lineage II)	Hallwil	Rhine	indigenous	non-endemic	extant
Teleostei	Cypriniformes	Cyprinidae	Tinca	Tinca tinca (lineage II)	Joux	Rhine	indigenous	non-endemic	extant
Teleostei	Cypriniformes	Cyprinidae	Tinca	Tinca tinca (lineage II)	Lucerne	Rhine	indigenous	non-endemic	extant
Teleostei	Cypriniformes	Cyprinidae	Tinca	Tinca tinca (lineage II)	Maggiore	Po	indigenous	non-endemic	extant
Teleostei	Cypriniformes	Cyprinidae	Tinca	Tinca tinca (lineage II)	Morat	Rhine	indigenous	non-endemic	extant
Teleostei	Cypriniformes	Cyprinidae	Tinca	Tinca tinca (lineage II)	Neuchatel	Rhine	indigenous	non-endemic	extant
Teleostei	Cypriniformes	Cyprinidae	Tinca	Tinca tinca (lineage II)	Remoray	Rhone	indigenous	non-endemic	extant
Teleostei	Cypriniformes	Cyprinidae	Tinca	Tinca tinca (lineage II)	Saint-Point	Rhone	indigenous	non-endemic	extant
Teleostei	Cypriniformes	Cyprinidae	Tinca	Tinca tinca (lineage II)	Thun	Rhine	indigenous	non-endemic	extant
Teleostei	Cypriniformes	Cyprinidae	Tinca	Tinca tinca (lineage II)	Zug	Rhine	indigenous	non-endemic	extant
Teleostei	Cypriniformes	Cyprinidae	Tinca	Tinca tinca (lineage II)	Zurich	Rhine	indigenous	non-endemic	extant
Teleostei	Cypriniformes	Cyprinidae	Tinca	Tinca tinca (unknown lineage)	Achensee	Danube	non-indigenous	translocated	extant
Teleostei	Cypriniformes	Cyprinidae	Tinca	Tinca tinca (unknown lineage)	Aeger	Rhine	indigenous	non-endemic	extant
Teleostei	Cypriniformes	Cyprinidae	Tinca	Tinca tinca (unknown lineage)	Attersee	Danube	non-indigenous	translocated	extant
Teleostei	Cypriniformes	Cyprinidae	Tinca	Tinca tinca (unknown lineage)	Baldegg	Rhine	indigenous	non-endemic	extant
Teleostei	Cypriniformes	Cyprinidae	Tinca	Tinca tinca (unknown lineage)	Bonlieu	Rhone	indigenous	non-endemic	extant
Teleostei	Cypriniformes	Cyprinidae	Tinca	Tinca tinca (unknown lineage)	Brienz	Rhine	indigenous	non-endemic	extant
Teleostei	Cypriniformes	Cyprinidae	Tinca	Tinca tinca (unknown lineage)	Como	Po	indigenous	non-endemic	extant
Teleostei	Cypriniformes	Cyprinidae	Tinca	Tinca tinca (unknown lineage)	Erlaufsee	Danube	non-indigenous	translocated	extant
Teleostei	Cypriniformes	Cyprinidae	Tinca	Tinca tinca (unknown lineage)	Faakersee	Danube	indigenous	non-endemic	extant
Teleostei	Cypriniformes	Cyprinidae	Tinca	Tinca tinca (unknown lineage)	Fuschlsee	Danube	indigenous	non-endemic	extant
Teleostei	Cypriniformes	Cyprinidae	Tinca	Tinca tinca (unknown lineage)	Garda	Po	indigenous	non-endemic	extant
Teleostei	Cypriniformes	Cyprinidae	Tinca	Tinca tinca (unknown lineage)	Grabensee	Danube	indigenous	non-endemic	extant
Teleostei	Cypriniformes	Cyprinidae	Tinca	Tinca tinca (unknown lineage)	Greifensee	Rhine	indigenous	non-endemic	extant
Teleostei	Cypriniformes	Cyprinidae	Tinca	Tinca tinca (unknown lineage)	Haldensee	Danube	indigenous	non-endemic	extant
Teleostei	Cypriniformes	Cyprinidae	Tinca	Tinca tinca (unknown lineage)	Heiterwangersee	Danube	non-indigenous	translocated	extant
Teleostei	Cypriniformes	Cyprinidae	Tinca	Tinca tinca (unknown lineage)	Hintersteiner.See	Danube	non-indigenous	translocated	extant
Teleostei	Cypriniformes	Cyprinidae	Tinca	Tinca tinca (unknown lineage)	Idro	Po	indigenous	non-endemic	extant
Teleostei	Cypriniformes	Cyprinidae	Tinca	Tinca tinca (unknown lineage)	Irrsee	Danube	indigenous	non-endemic	extant
Teleostei	Cypriniformes	Cyprinidae	Tinca	Tinca tinca (unknown lineage)	Iseo	Po	indigenous	non-endemic	extant
Teleostei	Cypriniformes	Cyprinidae	Tinca	Tinca tinca (unknown lineage)	Keutschacher.See	Danube	indigenous	non-endemic	extant
Teleostei	Cypriniformes	Cyprinidae	Tinca	Tinca tinca (unknown lineage)	Klopeinersee	Danube	indigenous	non-endemic	extant
Teleostei	Cypriniformes	Cyprinidae	Tinca	Tinca tinca (unknown lineage)	Laengsee	Danube	indigenous	non-endemic	extant
Teleostei	Cypriniformes	Cyprinidae	Tinca	Tinca tinca (unknown lineage)	Lugano	Po	indigenous	non-endemic	extant
Teleostei	Cypriniformes	Cyprinidae	Tinca	Tinca tinca (unknown lineage)	Lungern	Rhine	indigenous	non-endemic	extant
Teleostei	Cypriniformes	Cyprinidae	Tinca	Tinca tinca (unknown lineage)	Lunzer.See	Danube	non-indigenous	translocated	extant
Teleostei	Cypriniformes	Cyprinidae	Tinca	Tinca tinca (unknown lineage)	Mattsee	Danube	indigenous	non-endemic	extant
Teleostei	Cypriniformes	Cyprinidae	Tinca	Tinca tinca (unknown lineage)	Mezzola	Po	indigenous	non-endemic	extant
Teleostei	Cypriniformes	Cyprinidae	Tinca	Tinca tinca (unknown lineage)	Millstaetter	Danube	non-indigenous	translocated	extant
Teleostei	Cypriniformes	Cyprinidae	Tinca	Tinca tinca (unknown lineage)	Mondsee	Danube	non-indigenous	translocated	extant
Teleostei	Cypriniformes	Cyprinidae	Tinca	Tinca tinca (unknown lineage)	Obertrumersee	Danube	indigenous	non-endemic	extant
Teleostei	Cypriniformes	Cyprinidae	Tinca	Tinca tinca (unknown lineage)	Ossiachersee	Danube	indigenous	non-endemic	extant
Teleostei	Cypriniformes	Cyprinidae	Tinca	Tinca tinca (unknown lineage)	Pfaffikersee	Rhine	indigenous	non-endemic	extant
Teleostei	Cypriniformes	Cyprinidae	Tinca	Tinca tinca (unknown lineage)	Plansee	Danube	non-indigenous	translocated	extant
Teleostei	Cypriniformes	Cyprinidae	Tinca	Tinca tinca (unknown lineage)	Pressegger.See	Danube	indigenous	non-endemic	extant
Teleostei	Cypriniformes	Cyprinidae	Tinca	Tinca tinca (unknown lineage)	Rousses	Rhone	indigenous	non-endemic	extant
Teleostei	Cypriniformes	Cyprinidae	Tinca	Tinca tinca (unknown lineage)	Sempach	Rhine	indigenous	non-endemic	extant
Teleostei	Cypriniformes	Cyprinidae	Tinca	Tinca tinca (unknown lineage)	Varese	Po	non-indigenous	exotic	extant
Teleostei	Cypriniformes	Cyprinidae	Tinca	Tinca tinca (unknown lineage)	Walchsee	Danube	indigenous	non-endemic	extant
Teleostei	Cypriniformes	Cyprinidae	Tinca	Tinca tinca (unknown lineage)	Walen	Rhine	indigenous	non-endemic	extant
Teleostei	Cypriniformes	Cyprinidae	Tinca	Tinca tinca (unknown lineage)	Wallersee	Danube	indigenous	non-endemic	extant
Teleostei	Cypriniformes	Cyprinidae	Tinca	Tinca tinca (unknown lineage)	Weissensee	Danube	indigenous	non-endemic	extant
Teleostei	Cypriniformes	Cyprinidae	Tinca	Tinca tinca (unknown lineage)	Woerthersee	Danube	indigenous	non-endemic	extant
Teleostei	Cypriniformes	Cyprinidae	Tinca	Tinca tinca (unknown lineage)	Wolfgangsee	Danube	indigenous	non-endemic	extant
Teleostei	Cypriniformes	Cyprinidae	Tinca	Tinca tinca (unknown lineage)	Zellersee	Danube	indigenous	non-endemic	extant
Teleostei	Cypriniformes	Cyprinidae	Vimba	Vimba vimba	Attersee	Danube	indigenous	non-endemic	extant
Teleostei	Cypriniformes	Cyprinidae	Vimba	Vimba vimba	Faakersee	Danube	indigenous	non-endemic	extant
Teleostei	Cypriniformes	Cyprinidae	Vimba	Vimba vimba	Irrsee	Danube	indigenous	non-endemic	extant
Teleostei	Cypriniformes	Cyprinidae	Vimba	Vimba vimba	Mondsee	Danube	indigenous	non-endemic	extant
Teleostei	Cypriniformes	Cyprinidae	Vimba	Vimba vimba	Ossiachersee	Danube	indigenous	non-endemic	extinct or extirpated
Teleostei	Cypriniformes	Cyprinidae	Vimba	Vimba vimba	Traunsee	Danube	indigenous	non-endemic	extinct or extirpated
Teleostei	Cypriniformes	Cyprinidae	Vimba	Vimba vimba	Woerthersee	Danube	indigenous	non-endemic	extant
Teleostei	Cypriniformes	Cyprinidae	Vimba	Vimba vimba	Wolfgangsee	Danube	indigenous	non-endemic	extant
